# Supplementary material for: The genetic mechanism of heterosis utilization in maize improvement
Source: Genome Biol. 2021 May 10;22:148. doi: 10.1186/s13059-021-02370-7 (PMC8108465; doi:10.1186/s13059-021-02370-7)
Supplement: Supplementary file 1 — Additional file 1. Heterotic group classification of the 30 paternal testers. [file 13059_2021_2370_MOESM1_ESM.xlsx]

## Sheet: Sheet1
Additional file 1. Heterotic group classification of the 30 paternal testers.
LineID	Group	Alias
MG1524	P-population
MG1525	P-population
MG1539	P-population
MG1518	Lancaster
MG1519	Lancaster
MG1528	Lancaster
MG1529	Lancaster
MG1530	Lancaster
MG1536	Lancaster
MG1531	Waxy
MG1532	Waxy
MG1538	Tropic
MG1540	Tropic
MG1541	Tropic
MG1520	Reid
MG1521	Reid
MG1522	Reid	Zheng58
MG1523	Reid
MG1526	Reid
MG1527	Reid
MG1533	Reid
MG1535	Reid
MG1548	Reid
MG1534	X-population
MG1542	X-population	Jing724
MG1543	X-population
MG1544	X-population
MG1545	X-population
MG1546	X-population
MG1547	X-population
