# Supplementary material for: The genetic mechanism of heterosis utilization in maize improvement
Source: Genome Biol. 2021 May 10;22:148. doi: 10.1186/s13059-021-02370-7 (PMC8108465; doi:10.1186/s13059-021-02370-7)
Supplement: Supplementary file 3 — Additional file 3. Prediction precision of the thirty F1 populations. [file 13059_2021_2370_MOESM3_ESM.xlsx]

## Sheet: Sheet1
Additional file 3. Prediction precision of the thirty F1 populations.
Heterotic group	LineID	DTT	PH	EW	MPH.DTT	MPH.PH	MPH.EW
X-population	MG1534	0.797	0.793	0.744	0.704	0.825	0.901
X-population	MG1547	0.791	0.874	0.698	0.7	0.891	0.904
X-population	MG1543	0.787	0.814	0.594	0.691	0.817	0.838
X-population	MG1544	0.776	0.852	0.707	0.683	0.885	0.885
X-population	MG1545	0.759	0.868	0.671	0.673	0.875	0.898
X-population	MG1546	0.735	0.851	0.641	0.59	0.813	0.839
Waxy	MG1532	0.782	0.764	0.665	0.664	0.811	0.912
Waxy	MG1531	0.643	0.678	0.599	0.372	0.717	0.902
Tropic	MG1540	0.778	0.84	0.64	0.502	0.814	0.923
Tropic	MG1541	0.766	0.701	0.588	0.648	0.717	0.904
Tropic	MG1538	0.587	0.674	0.575	0.285	0.605	0.878
Reid	MG1533	0.815	0.856	0.676	0.707	0.824	0.89
Reid	MG1520	0.811	0.848	0.673	0.691	0.849	0.888
Reid	MG1526	0.808	0.823	0.728	0.617	0.839	0.913
Reid	MG1523	0.808	0.849	0.647	0.591	0.851	0.889
Reid	MG1521	0.807	0.888	0.701	0.662	0.847	0.873
Reid	MG1548	0.773	0.818	0.743	0.632	0.688	0.912
Reid	MG1535	0.768	0.84	0.686	0.559	0.865	0.907
Reid	MG1527	0.744	0.867	0.694	0.636	0.857	0.89
P-population	MG1524	0.796	0.839	0.653	0.699	0.806	0.9
P-population	MG1525	0.746	0.786	0.703	0.567	0.726	0.905
P-population	MG1539	0.736	0.771	0.518	0.648	0.732	0.87
Lancaster	MG1519	0.811	0.857	0.634	0.647	0.868	0.891
Lancaster	MG1529	0.796	0.859	0.728	0.721	0.837	0.935
Lancaster	MG1530	0.758	0.708	0.641	0.552	0.788	0.926
Lancaster	MG1536	0.754	0.871	0.683	0.64	0.827	0.89
Lancaster	MG1528	0.668	0.811	0.695	0.6	0.761	0.909
Lancaster	MG1518	0.617	0.803	0.604	0.446	0.803	0.844
