# Supplementary material for: The genetic mechanism of heterosis utilization in maize improvement
Source: Genome Biol. 2021 May 10;22:148. doi: 10.1186/s13059-021-02370-7 (PMC8108465; doi:10.1186/s13059-021-02370-7)
Supplement: Supplementary file 5 — Additional file 5. QTL summary for three traits detected by GWAS across the maternal and 30 F1 populations. [file 13059_2021_2370_MOESM5_ESM.xlsx]

## Sheet: Sheet1
Additional file 5. QTL summary for three traits detected by GWAS across the maternal and 30 F1 populations
Population	Trait	Chr	Peak position	P.value	Left.boundary	Right.boundary	GWAS.threshold
Maternal	DTT	5	6916912	1.24466e-07	6381877	7274584	2e-06
Maternal	DTT	8	123040078	1.34287e-11	119750204	124723262	2e-06
Maternal	DTT	8	129860437	1.18929e-10	127298902	133241285	2e-06
Maternal	DTT	2	536576	1.10736e-08	136059	960731	0.0001
Maternal	DTT	2	57558175	8.28137e-07	57158131	57958175	0.0001
Maternal	DTT	3	158975945	2.00022e-07	157997808	159376215	0.0001
Maternal	DTT	7	26181874	1.1356e-06	25781874	26582315	0.0001
Maternal	DTT	8	135145988	5.40667e-07	134745988	135545988	0.0001
Maternal	DTT	8	171341781	3.95871e-08	170940148	171840629	0.0001
Maternal	DTT	9	154049317	3.93917e-07	153649317	154449317	0.0001
Maternal	EW	5	3507096	2.43741e-07	3405158	3534181	2e-06
Maternal	EW	1	8092876	1.94872e-09	7692654	8492876	0.0001
Maternal	EW	1	300638983	3.09433e-07	300238983	301098259	0.0001
Maternal	EW	5	196887190	2.04746e-07	196487190	197287190	0.0001
Maternal	PH	1	201665854	2.48852e-09	200048426	203534121	2e-06
Maternal	PH	1	251139575	7.97997e-10	248421962	251156871	2e-06
MG_1518.F1	MPH.DTT	1	3643801	8.36558e-07	3243801	4417891	0.0001
MG_1518.F1	MPH.DTT	2	536576	1.01643e-08	307659	960731	0.0001
MG_1518.F1	MPH.DTT	5	7869515	2.72915e-07	6531366	8269515	0.0001
MG_1518.F1	MPH.DTT	7	1202611	1.19718e-07	802611	1602611	0.0001
MG_1518.F1	MPH.DTT	7	26246703	9.25948e-07	25781874	26646703	0.0001
MG_1518.F1	MPH.DTT	8	87957545	9.08726e-07	87144540	88357545	0.0001
MG_1518.F1	DTT	3	158975945	3.08614e-09	151579611	159080886	2e-06
MG_1518.F1	DTT	8	123041875	1.05391e-12	118900588	124722831	2e-06
MG_1518.F1	DTT	8	128245445	2.54635e-09	125932034	130019861	2e-06
MG_1518.F1	DTT	8	137627107	8.49166e-07	137227107	138027107	0.0001
MG_1518.F1	DTT	9	154059367	3.11657e-07	153659350	154459367	0.0001
MG_1518.F1	MPH.EW	2	12804251	4.12644e-07	12404251	13314168	0.0001
MG_1518.F1	MPH.EW	3	228974622	9.85101e-07	227778088	230123264	0.0001
MG_1518.F1	MPH.EW	5	195710741	5.78794e-07	195310741	197287190	0.0001
MG_1518.F1	EW	2	5017571	3.45102e-08	4716824	5020066	2e-06
MG_1518.F1	EW	1	92669051	2.16389e-07	92269051	93069051	0.0001
MG_1518.F1	EW	1	112239327	2.84651e-07	110942952	112673664	0.0001
MG_1518.F1	EW	2	118873321	5.11931e-08	118362309	124003655	0.0001
MG_1518.F1	EW	9	108038507	5.62125e-07	107638507	108438507	0.0001
MG_1518.F1	EW	10	134673680	6.22001e-08	134273627	135085678	0.0001
MG_1518.F1	MPH.PH	1	22856156	1.53558e-08	22679359	23043859	2e-06
MG_1518.F1	MPH.PH	1	201665877	9.90891e-14	198430669	206615625	2e-06
MG_1518.F1	MPH.PH	1	251102352	2.59378e-07	251101387	251156767	2e-06
MG_1518.F1	MPH.PH	1	196473851	8.8486e-07	196073851	196980076	0.0001
MG_1518.F1	MPH.PH	2	560731	4.12367e-07	536059	960731	0.0001
MG_1518.F1	MPH.PH	3	150046064	6.44214e-07	149643712	150446064	0.0001
MG_1518.F1	PH	1	6774000	6.50868e-08	6606169	7453637	2e-06
MG_1518.F1	PH	1	249492087	1.57724e-09	248733893	251156767	2e-06
MG_1518.F1	PH	6	96090548	5.39398e-07	95875341	96191906	2e-06
MG_1518.F1	PH	5	194328190	3.3848e-07	193928094	194728190	0.0001
MG_1518.F1	PH	7	116008137	1.4716e-06	114556495	116408137	0.0001
MG_1518.F1	PH	10	133749964	1.30893e-06	133349964	134149964	0.0001
MG_1519.F1	MPH.DTT	5	6915148	1.0466e-08	6519945	7131035	2e-06
MG_1519.F1	MPH.DTT	2	536576	7.36563e-08	172418	960731	0.0001
MG_1519.F1	MPH.DTT	3	226603978	1.03107e-06	226174020	227003978	0.0001
MG_1519.F1	MPH.DTT	7	26246703	3.50731e-07	25781874	26646777	0.0001
MG_1519.F1	DTT	3	158975945	1.08779e-13	154691238	165062002	2e-06
MG_1519.F1	DTT	8	123042551	1.5921e-10	119749866	133241285	2e-06
MG_1519.F1	DTT	1	21440981	1.3907e-06	21040981	21840981	0.0001
MG_1519.F1	DTT	2	219375295	2.29488e-07	218380590	219775295	0.0001
MG_1519.F1	DTT	3	151579611	1.65654e-06	151179611	151979611	0.0001
MG_1519.F1	DTT	9	154059367	1.06598e-07	153649317	154459937	0.0001
MG_1519.F1	MPH.EW	3	228178088	9.81728e-08	228062212	229723264	2e-06
MG_1519.F1	MPH.EW	5	196852858	8.18248e-07	195310741	197287190	0.0001
MG_1519.F1	EW	3	162327085	1.6304e-06	161927080	162754940	0.0001
MG_1519.F1	EW	8	132388965	1.20806e-06	131988965	132788965	0.0001
MG_1519.F1	EW	10	118195413	1.01843e-06	117795413	118595413	0.0001
MG_1519.F1	MPH.PH	1	201665854	1.3692e-15	198430669	207494647	2e-06
MG_1519.F1	MPH.PH	1	196580126	4.19583e-07	196180076	196980126	0.0001
MG_1519.F1	MPH.PH	1	251102352	1.12198e-06	248058985	251502352	0.0001
MG_1519.F1	MPH.PH	2	234574979	1.71723e-06	234174979	234974979	0.0001
MG_1519.F1	MPH.PH	3	150048286	4.00299e-07	149648256	150449131	0.0001
MG_1519.F1	PH	1	249558706	1.00825e-11	248796560	251156767	2e-06
MG_1519.F1	PH	6	96092909	3.23031e-08	96009003	96507475	2e-06
MG_1519.F1	PH	1	6606813	5.88133e-07	6206813	7850450	0.0001
MG_1520.F1	MPH.DTT	5	6892384	3.45173e-10	6283948	7297011	2e-06
MG_1520.F1	MPH.DTT	8	75559443	1.3785e-07	75559443	75611085	2e-06
MG_1520.F1	MPH.DTT	8	163451863	6.54108e-08	163450269	163587146	2e-06
MG_1520.F1	MPH.DTT	1	117763313	9.26084e-07	117363313	118163326	0.0001
MG_1520.F1	MPH.DTT	2	536576	7.41482e-08	307659	960731	0.0001
MG_1520.F1	MPH.DTT	4	3265090	1.52904e-06	2865090	3665090	0.0001
MG_1520.F1	MPH.DTT	4	5909795	1.81927e-06	5509795	6309795	0.0001
MG_1520.F1	MPH.DTT	7	26181874	8.83414e-07	25781874	26646703	0.0001
MG_1520.F1	MPH.DTT	8	87544540	5.06651e-07	87061489	88413797	0.0001
MG_1520.F1	MPH.DTT	8	129860437	5.21118e-07	129460387	130617860	0.0001
MG_1520.F1	DTT	3	158975945	7.49412e-15	154678264	165100343	2e-06
MG_1520.F1	DTT	8	123041033	3.99129e-11	120401991	123994266	2e-06
MG_1520.F1	DTT	8	128245445	1.02799e-08	125995670	133241285	2e-06
MG_1520.F1	DTT	1	21440881	1.09383e-06	21040881	21840881	0.0001
MG_1520.F1	MPH.EW	3	228178192	2.23157e-07	228063940	229723264	2e-06
MG_1520.F1	MPH.EW	5	3406100	3.10748e-07	3405158	3507096	2e-06
MG_1520.F1	MPH.EW	5	196851827	1.14221e-06	195310741	197287190	0.0001
MG_1520.F1	MPH.EW	8	168508763	1.23987e-06	168108763	168908763	0.0001
MG_1520.F1	EW	1	62441999	3.31033e-08	62037775	62852361	0.0001
MG_1520.F1	EW	3	158977176	2.75216e-07	158554393	159377176	0.0001
MG_1520.F1	MPH.PH	1	201665854	5.71111e-14	198430669	205500626	2e-06
MG_1520.F1	MPH.PH	1	251102352	2.79324e-08	246764103	251156871	2e-06
MG_1520.F1	MPH.PH	2	886637	2.73253e-07	136815	1286637	0.0001
MG_1520.F1	MPH.PH	2	234574979	1.85205e-08	234157545	234975077	0.0001
MG_1520.F1	MPH.PH	10	137192509	1.80686e-06	136792509	137592509	0.0001
MG_1520.F1	PH	1	250246617	1.17658e-08	249467352	251156767	2e-06
MG_1520.F1	PH	3	158977176	4.04707e-08	158948516	161997345	2e-06
MG_1520.F1	PH	6	96284756	7.76502e-09	95622505	97065925	2e-06
MG_1520.F1	PH	2	18005003	6.47392e-07	17605003	18405003	0.0001
MG_1520.F1	PH	5	36997114	1.02586e-06	36597114	37397114	0.0001
MG_1521.F1	MPH.DTT	5	6915024	7.71696e-09	6379687	6931405	2e-06
MG_1521.F1	MPH.DTT	7	26246703	1.46708e-07	26181874	26975451	2e-06
MG_1521.F1	MPH.DTT	2	536576	6.89093e-08	331638	960731	0.0001
MG_1521.F1	MPH.DTT	8	72149158	1.6876e-06	71749158	72549158	0.0001
MG_1521.F1	MPH.DTT	8	130019861	2.63745e-07	128984177	130434305	0.0001
MG_1521.F1	DTT	3	158975945	7.59351e-14	154792757	162356271	2e-06
MG_1521.F1	DTT	8	123038675	6.99433e-13	119750204	124468581	2e-06
MG_1521.F1	DTT	8	128244547	3.49697e-07	128236917	130217860	2e-06
MG_1521.F1	DTT	1	87754166	1.46863e-06	87354166	88154166	0.0001
MG_1521.F1	DTT	5	215378210	1.20774e-06	214978210	215778210	0.0001
MG_1521.F1	MPH.EW	1	8092876	9.39052e-09	7692654	8492876	0.0001
MG_1521.F1	MPH.EW	3	228178192	4.61263e-07	227742545	229374778	0.0001
MG_1521.F1	MPH.EW	5	5088294	1.32621e-07	4688294	5488294	0.0001
MG_1521.F1	MPH.EW	5	196730717	4.84824e-07	195310741	197287190	0.0001
MG_1521.F1	MPH.EW	7	134176486	1.95442e-06	133776486	134576486	0.0001
MG_1521.F1	EW	3	158998831	1.58392e-06	158598831	162336452	0.0001
MG_1521.F1	EW	5	188942915	2.23501e-07	188542915	189342939	0.0001
MG_1521.F1	EW	6	123042857	2.13641e-08	122631327	123443610	0.0001
MG_1521.F1	EW	10	120800545	9.84677e-08	120400545	121213123	0.0001
MG_1521.F1	MPH.PH	1	201665854	4.16564e-13	198430669	205479362	2e-06
MG_1521.F1	MPH.PH	1	251154759	2.11683e-07	251101387	251156871	2e-06
MG_1521.F1	MPH.PH	2	234574979	1.59498e-06	234174979	234974979	0.0001
MG_1521.F1	PH	1	250591291	5.52905e-09	248453272	251156767	2e-06
MG_1521.F1	PH	6	95877124	1.71486e-08	95664270	97481244	2e-06
MG_1521.F1	PH	5	36997114	1.81822e-06	36597114	37397114	0.0001
MG_1521.F1	PH	7	129728736	1.69322e-06	129328736	130128736	0.0001
MG_1522.F1	MPH.DTT	5	6879197	1.19179e-11	4336132	9647378	2e-06
MG_1522.F1	MPH.DTT	7	1202611	8.7898e-08	1145199	1202611	2e-06
MG_1522.F1	MPH.DTT	1	4306914	1.35066e-07	3471387	4706914	0.0001
MG_1522.F1	MPH.DTT	5	98509426	1.88006e-06	98109426	98909426	0.0001
MG_1522.F1	MPH.DTT	8	70816557	8.34196e-07	67741990	71216557	0.0001
MG_1522.F1	MPH.DTT	8	163574936	3.23355e-07	163174936	163974936	0.0001
MG_1522.F1	DTT	3	158944193	4.24088e-17	155308108	162644515	2e-06
MG_1522.F1	DTT	8	123041457	9.44086e-09	122480832	123887199	2e-06
MG_1522.F1	DTT	8	128245445	2.54608e-08	128229469	136256897	2e-06
MG_1522.F1	DTT	1	19689842	8.60946e-07	19289842	20089842	0.0001
MG_1522.F1	DTT	2	219364024	7.97595e-07	218964024	219767658	0.0001
MG_1522.F1	DTT	3	165062002	3.04188e-09	164661484	166298732	0.0001
MG_1522.F1	DTT	9	154059000	1.67669e-06	153657140	154459000	0.0001
MG_1522.F1	MPH.EW	3	228974778	1.69376e-06	228574778	229643578	0.0001
MG_1522.F1	EW	3	3623995	1.40936e-06	3223995	4023995	0.0001
MG_1522.F1	EW	5	188528027	1.24854e-06	188128027	188928027	0.0001
MG_1522.F1	EW	6	37791909	4.99779e-07	37391909	38191909	0.0001
MG_1522.F1	EW	6	95677155	1.72152e-06	95277155	96077155	0.0001
MG_1522.F1	EW	9	1944412	1.57842e-07	1421048	2344412	0.0001
MG_1522.F1	MPH.PH	1	201665854	4.79277e-12	196473851	205500626	2e-06
MG_1522.F1	MPH.PH	2	536889	2.09138e-10	184434	1149529	0.0001
MG_1522.F1	MPH.PH	3	150043712	4.61733e-08	149643692	150449131	0.0001
MG_1522.F1	PH	1	7448675	5.2908e-09	6606169	7841055	2e-06
MG_1522.F1	PH	1	248796560	2.62091e-07	248795374	250591291	2e-06
MG_1522.F1	PH	6	95877243	6.3417e-11	95622505	97481244	2e-06
MG_1522.F1	PH	1	279752783	1.80033e-06	279352783	280152783	0.0001
MG_1522.F1	PH	3	161971652	1.09699e-06	161571652	162371652	0.0001
MG_1523.F1	MPH.DTT	5	6892384	1.40099e-07	6576742	6915148	2e-06
MG_1523.F1	MPH.DTT	7	26181874	6.45258e-07	25781874	26743548	0.0001
MG_1523.F1	MPH.DTT	8	163574936	7.03761e-07	163174936	163974936	0.0001
MG_1523.F1	DTT	3	158975945	1.34814e-12	156002553	165061484	2e-06
MG_1523.F1	DTT	8	123040274	3.98255e-13	119750204	131538169	2e-06
MG_1523.F1	DTT	2	219385895	1.73405e-06	218985895	219785895	0.0001
MG_1523.F1	MPH.EW	3	228974778	9.62558e-08	228056838	228974778	2e-06
MG_1523.F1	MPH.EW	5	3507096	1.32337e-06	3006100	3907096	0.0001
MG_1523.F1	MPH.EW	5	196730717	3.50448e-07	195310741	197287190	0.0001
MG_1523.F1	EW	1	17957969	1.87798e-06	17557969	18357969	0.0001
MG_1523.F1	EW	5	188944384	1.66724e-07	188128027	189344384	0.0001
MG_1523.F1	EW	7	124790545	1.48834e-06	124381596	125190545	0.0001
MG_1523.F1	MPH.PH	1	201665854	3.90164e-14	196580076	206790013	2e-06
MG_1523.F1	MPH.PH	1	251153907	2.15867e-08	248797585	251156871	2e-06
MG_1523.F1	MPH.PH	1	32353335	2.49795e-07	31901322	32931129	0.0001
MG_1523.F1	MPH.PH	4	198355520	5.02467e-07	197955520	199495617	0.0001
MG_1523.F1	PH	1	250282186	2.14443e-08	248453272	251156767	2e-06
MG_1523.F1	PH	6	96021870	2.83864e-09	95622505	97065925	2e-06
MG_1523.F1	PH	3	158977176	2.08618e-07	158577176	159414454	0.0001
MG_1523.F1	PH	5	36997114	1.98635e-06	36597114	37397114	0.0001
MG_1524.F1	MPH.DTT	5	6915148	2.80207e-09	6379687	7132463	2e-06
MG_1524.F1	MPH.DTT	8	75559443	1.30982e-07	75559443	75611085	2e-06
MG_1524.F1	MPH.DTT	2	536576	1.59913e-08	536059	960731	0.0001
MG_1524.F1	MPH.DTT	7	26181874	2.30194e-07	25781874	26646713	0.0001
MG_1524.F1	MPH.DTT	8	70997114	3.05096e-07	70597114	71998875	0.0001
MG_1524.F1	MPH.DTT	8	87957545	6.76796e-07	87557545	88357568	0.0001
MG_1524.F1	MPH.DTT	8	123041067	1.29612e-06	122641067	123441067	0.0001
MG_1524.F1	DTT	3	158975945	1.47296e-10	154792757	165062002	2e-06
MG_1524.F1	DTT	8	123040274	6.04496e-11	119750204	131782733	2e-06
MG_1524.F1	DTT	9	153683049	1.81168e-06	153283049	154083049	0.0001
MG_1524.F1	MPH.EW	3	228116950	1.40917e-07	228066294	228974778	2e-06
MG_1524.F1	MPH.EW	7	134176486	1.78104e-06	133776486	134576486	0.0001
MG_1524.F1	EW	1	79118523	7.18004e-10	76489512	79518523	0.0001
MG_1524.F1	MPH.PH	1	22856156	6.75846e-08	22685395	24463791	2e-06
MG_1524.F1	MPH.PH	1	201665854	1.77401e-10	200048426	203756960	2e-06
MG_1524.F1	MPH.PH	3	150043712	7.87132e-08	149774849	150059154	2e-06
MG_1524.F1	MPH.PH	1	251102352	1.90201e-07	250701387	251554865	0.0001
MG_1524.F1	MPH.PH	1	275098966	1.04814e-06	274698966	275498966	0.0001
MG_1524.F1	MPH.PH	2	234574979	3.9703e-07	234174979	234974979	0.0001
MG_1524.F1	PH	1	249490001	2.50958e-10	248794775	251156767	2e-06
MG_1524.F1	PH	6	96021904	1.2082e-08	95622698	97396661	2e-06
MG_1524.F1	PH	1	6606813	1.25118e-06	6206813	7850450	0.0001
MG_1524.F1	PH	5	37138923	5.87806e-07	36738923	37538923	0.0001
MG_1524.F1	PH	10	134683446	9.55914e-08	134283446	135083446	0.0001
MG_1525.F1	MPH.DTT	5	6875643	6.02194e-09	6379687	7214178	2e-06
MG_1525.F1	MPH.DTT	2	536576	2.05515e-08	536059	960731	0.0001
MG_1525.F1	MPH.DTT	7	26181874	1.34491e-07	25781874	26646777	0.0001
MG_1525.F1	MPH.DTT	8	70931581	9.29471e-07	70531581	71482181	0.0001
MG_1525.F1	MPH.DTT	8	75559443	1.08579e-06	75159443	75959443	0.0001
MG_1525.F1	DTT	3	159014481	9.76301e-12	155582707	165898732	2e-06
MG_1525.F1	DTT	8	123040078	5.58471e-12	119750204	126264628	2e-06
MG_1525.F1	DTT	8	129860387	5.16581e-10	127298831	130929071	2e-06
MG_1525.F1	DTT	8	3570135	3.37301e-07	3170135	3970135	0.0001
MG_1525.F1	DTT	9	154053127	2.63304e-07	153653127	154453127	0.0001
MG_1525.F1	MPH.EW	3	228141852	8.65837e-07	228116950	228178386	2e-06
MG_1525.F1	MPH.EW	1	8092876	1.03038e-07	7692876	8492876	0.0001
MG_1525.F1	MPH.EW	5	3406100	4.67635e-07	3005158	3806100	0.0001
MG_1525.F1	MPH.EW	5	196887190	2.42571e-07	196411811	197287190	0.0001
MG_1525.F1	MPH.EW	8	168508763	2.82012e-07	167363184	168965308	0.0001
MG_1525.F1	EW	2	221341066	9.38713e-07	220941066	221748655	0.0001
MG_1525.F1	EW	3	159599482	4.16727e-07	159169479	159999512	0.0001
MG_1525.F1	MPH.PH	1	201665854	7.56817e-13	196560302	205479362	2e-06
MG_1525.F1	MPH.PH	1	251153907	3.20546e-09	248795363	251156871	2e-06
MG_1525.F1	MPH.PH	1	207263119	9.93064e-07	206807945	207663119	0.0001
MG_1525.F1	PH	1	250591291	3.24782e-09	248795374	251154872	2e-06
MG_1525.F1	PH	6	95920528	1.07266e-07	95622698	97065925	2e-06
MG_1525.F1	PH	1	279903776	4.00221e-07	279503776	280303776	0.0001
MG_1525.F1	PH	3	159014454	9.52801e-07	158614454	159414454	0.0001
MG_1526.F1	MPH.DTT	5	6576742	6.25695e-10	6379687	9632665	2e-06
MG_1526.F1	MPH.DTT	8	17243179	1.70939e-07	17243179	20082992	2e-06
MG_1526.F1	MPH.DTT	8	75559443	4.01732e-07	75559443	75611085	2e-06
MG_1526.F1	MPH.DTT	7	26181874	5.62778e-07	25781874	26646703	0.0001
MG_1526.F1	MPH.DTT	8	87957431	1.91868e-07	87557431	88357781	0.0001
MG_1526.F1	DTT	3	158948562	1.0114e-13	154792757	165061564	2e-06
MG_1526.F1	DTT	8	123041174	4.04339e-12	118900588	133831294	2e-06
MG_1526.F1	DTT	9	154059367	1.51965e-09	153751460	154109249	2e-06
MG_1526.F1	DTT	2	57558175	8.71138e-07	57158131	57979434	0.0001
MG_1526.F1	DTT	4	163368772	3.27053e-07	162968772	163768772	0.0001
MG_1526.F1	DTT	8	3570135	3.58601e-07	3170135	3970135	0.0001
MG_1526.F1	DTT	8	137627107	4.90322e-07	136491260	138027107	0.0001
MG_1526.F1	MPH.EW	3	228178088	3.22089e-07	228063940	228974778	2e-06
MG_1526.F1	MPH.EW	5	196730717	5.0502e-07	195310741	197287190	0.0001
MG_1526.F1	EW	1	168087168	1.59366e-06	167687168	168487178	0.0001
MG_1526.F1	EW	3	53532792	1.23381e-06	53132792	53932792	0.0001
MG_1526.F1	EW	3	58092135	1.80613e-07	57692135	58557257	0.0001
MG_1526.F1	EW	8	125480144	1.31606e-06	125080144	125880144	0.0001
MG_1526.F1	EW	9	37245749	1.69932e-06	36845749	37645749	0.0001
MG_1526.F1	EW	9	43339851	4.07252e-07	42939851	43766378	0.0001
MG_1526.F1	EW	10	134685678	1.52549e-07	134280923	135085678	0.0001
MG_1526.F1	MPH.PH	1	201665854	1.73569e-14	198430669	206786894	2e-06
MG_1526.F1	MPH.PH	1	251102352	1.40915e-07	251034877	251156767	2e-06
MG_1526.F1	MPH.PH	1	22856156	1.17523e-07	22344701	23256156	0.0001
MG_1526.F1	MPH.PH	1	32353335	9.72695e-07	31833248	32753335	0.0001
MG_1526.F1	MPH.PH	2	234574979	1.03137e-07	234157027	234975077	0.0001
MG_1526.F1	PH	1	7450605	1.66761e-07	6606813	7454438	2e-06
MG_1526.F1	PH	1	250246617	1.20742e-08	248797585	251156767	2e-06
MG_1526.F1	PH	6	95877243	1.68922e-08	93587638	97065925	2e-06
MG_1526.F1	PH	3	159014454	1.73765e-06	158577176	159414454	0.0001
MG_1527.F1	MPH.DTT	5	6915148	2.56397e-10	6283948	7535017	2e-06
MG_1527.F1	MPH.DTT	2	536576	1.39217e-07	536059	960731	0.0001
MG_1527.F1	MPH.DTT	7	26181874	1.91542e-07	25781874	26834920	0.0001
MG_1527.F1	MPH.DTT	8	19725482	1.25859e-06	19325482	20125482	0.0001
MG_1527.F1	MPH.DTT	8	70902962	2.60342e-07	69258203	71302962	0.0001
MG_1527.F1	MPH.DTT	8	75559443	1.42608e-06	75159443	76008976	0.0001
MG_1527.F1	MPH.DTT	8	87957545	8.20141e-07	87074775	88357545	0.0001
MG_1527.F1	MPH.DTT	8	130019861	1.97673e-07	129619861	130419861	0.0001
MG_1527.F1	DTT	3	158975945	6.09145e-13	154691238	162356994	2e-06
MG_1527.F1	DTT	8	123042551	4.08819e-10	119896245	131537826	2e-06
MG_1527.F1	DTT	9	154053127	1.32267e-07	153649317	154454914	0.0001
MG_1527.F1	MPH.EW	3	228143890	1.71241e-07	228066558	229732993	2e-06
MG_1527.F1	MPH.EW	5	196730717	1.96986e-07	195710741	196887190	2e-06
MG_1527.F1	MPH.EW	1	8092876	3.60204e-08	7692876	8492876	0.0001
MG_1527.F1	MPH.EW	5	3406100	8.43868e-07	3006100	3806100	0.0001
MG_1527.F1	EW	7	123601222	1.18793e-08	123601206	124793436	2e-06
MG_1527.F1	EW	1	14343848	9.26812e-07	13848321	14770568	0.0001
MG_1527.F1	EW	3	162327085	7.03871e-09	161927080	162754940	0.0001
MG_1527.F1	EW	6	95677155	1.77761e-06	95277155	96077155	0.0001
MG_1527.F1	MPH.PH	1	201665854	7.16513e-14	196560302	205476628	2e-06
MG_1527.F1	MPH.PH	1	251156767	1.72296e-08	248797585	251156871	2e-06
MG_1527.F1	MPH.PH	1	286411004	1.60412e-06	286011004	286811004	0.0001
MG_1527.F1	MPH.PH	2	234574979	5.70704e-07	234174979	234974979	0.0001
MG_1527.F1	MPH.PH	8	170779058	1.67716e-06	170379030	171179058	0.0001
MG_1527.F1	PH	1	249561066	1.9576e-08	248453272	251154865	2e-06
MG_1527.F1	PH	6	96103803	3.89595e-09	95622698	97395682	2e-06
MG_1527.F1	PH	1	235928325	1.57027e-06	235528325	236328325	0.0001
MG_1527.F1	PH	3	158977176	1.27993e-06	158577176	159416541	0.0001
MG_1527.F1	PH	6	6813455	1.27838e-06	6413455	7213455	0.0001
MG_1528.F1	MPH.DTT	2	537241	1.18265e-08	536059	562600	2e-06
MG_1528.F1	MPH.DTT	5	6915148	4.18835e-09	6148016	6949220	2e-06
MG_1528.F1	MPH.DTT	8	75576057	7.17696e-07	75159443	76008976	0.0001
MG_1528.F1	MPH.DTT	8	124009337	4.65106e-07	119496245	124409337	0.0001
MG_1528.F1	DTT	3	158946352	4.57385e-15	155560413	162356271	2e-06
MG_1528.F1	DTT	8	123041033	7.25184e-11	119763546	130034305	2e-06
MG_1528.F1	DTT	2	57579346	1.90208e-06	57179329	57979346	0.0001
MG_1528.F1	DTT	3	127768759	7.63311e-07	127368759	128198640	0.0001
MG_1528.F1	MPH.EW	3	228178088	1.29501e-07	228066558	229723264	2e-06
MG_1528.F1	MPH.EW	1	8092876	3.72912e-08	7692876	8492876	0.0001
MG_1528.F1	MPH.EW	2	12804251	1.19102e-06	12404251	13204251	0.0001
MG_1528.F1	MPH.EW	5	3507096	8.36602e-07	3006100	4169966	0.0001
MG_1528.F1	MPH.EW	5	196887190	1.25345e-06	196487190	197287190	0.0001
MG_1528.F1	MPH.EW	8	168508763	1.61527e-06	168108763	168908763	0.0001
MG_1528.F1	EW	10	120800545	9.14513e-08	120694650	120846922	2e-06
MG_1528.F1	EW	1	92669051	7.47151e-08	92269051	93069051	0.0001
MG_1528.F1	EW	2	65147538	1.71506e-06	64747538	65547538	0.0001
MG_1528.F1	EW	7	7419837	1.11952e-06	7019837	7914253	0.0001
MG_1528.F1	EW	9	322874	2.13314e-07	314644	722874	0.0001
MG_1528.F1	MPH.PH	1	201665854	1.68519e-10	196238371	203205058	2e-06
MG_1528.F1	MPH.PH	1	251102352	7.40098e-09	248780491	251156871	2e-06
MG_1528.F1	MPH.PH	2	234574979	8.63398e-07	234174979	234974979	0.0001
MG_1528.F1	MPH.PH	3	150048256	6.73972e-07	149643712	150449131	0.0001
MG_1528.F1	PH	1	248797284	3.63191e-09	247919757	250591291	2e-06
MG_1528.F1	PH	6	95976973	1.06365e-07	95877124	97065925	2e-06
MG_1529.F1	MPH.DTT	5	6519945	1.13509e-08	6148016	7274584	2e-06
MG_1529.F1	MPH.DTT	8	75575706	3.09363e-08	72147433	75645989	2e-06
MG_1529.F1	MPH.DTT	8	87957545	1.5519e-08	86762321	88013808	2e-06
MG_1529.F1	MPH.DTT	2	536576	9.55884e-08	331638	960731	0.0001
MG_1529.F1	MPH.DTT	4	3265090	1.69561e-06	2865090	3665090	0.0001
MG_1529.F1	MPH.DTT	4	5890759	1.35389e-06	5490759	6292166	0.0001
MG_1529.F1	MPH.DTT	7	26246703	4.57102e-07	25781874	26834920	0.0001
MG_1529.F1	MPH.DTT	7	154586370	1.91059e-06	154186370	154986370	0.0001
MG_1529.F1	MPH.DTT	8	130284497	1.8017e-06	129884497	130684497	0.0001
MG_1529.F1	MPH.DTT	8	163587042	2.76669e-07	163177222	163989237	0.0001
MG_1529.F1	DTT	3	157699616	4.91323e-13	154792757	165062520	2e-06
MG_1529.F1	DTT	8	123041067	8.83887e-12	119763546	124238015	2e-06
MG_1529.F1	DTT	8	130217860	6.28292e-08	128236943	133241285	2e-06
MG_1529.F1	DTT	2	57558175	9.54656e-07	57158131	57958175	0.0001
MG_1529.F1	MPH.EW	3	228178192	2.33668e-07	228062212	228974778	2e-06
MG_1529.F1	MPH.EW	5	196887190	2.28043e-07	195710741	196887190	2e-06
MG_1529.F1	MPH.EW	1	8092876	4.41343e-08	7692876	8492876	0.0001
MG_1529.F1	MPH.EW	5	3406100	1.25723e-06	3006100	3907096	0.0001
MG_1529.F1	EW	3	159851421	1.11967e-08	156095386	161971652	2e-06
MG_1529.F1	EW	4	1282257	1.76743e-07	882257	1682257	0.0001
MG_1529.F1	EW	6	123043799	1.32028e-06	122643799	123461604	0.0001
MG_1529.F1	EW	8	131594578	4.93877e-07	127471985	132341373	0.0001
MG_1529.F1	MPH.PH	1	201665854	2.20696e-15	197873104	205965922	2e-06
MG_1529.F1	MPH.PH	1	251102352	3.31217e-08	251101387	251156767	2e-06
MG_1529.F1	MPH.PH	1	196560302	1.96487e-06	196160302	196960302	0.0001
MG_1529.F1	MPH.PH	1	207494647	1.33148e-06	207094647	207894647	0.0001
MG_1529.F1	MPH.PH	2	536815	4.58926e-08	136815	960731	0.0001
MG_1529.F1	MPH.PH	2	234574979	1.65129e-07	234157545	234974979	0.0001
MG_1529.F1	MPH.PH	3	150048286	1.3169e-07	149643712	150451484	0.0001
MG_1529.F1	MPH.PH	3	164375513	1.92379e-06	163975513	164775513	0.0001
MG_1529.F1	PH	1	249492157	8.39975e-09	248796560	251156767	2e-06
MG_1529.F1	PH	3	158977176	7.75079e-08	158577176	162371789	0.0001
MG_1529.F1	PH	6	95877243	3.35931e-07	95477124	96491638	0.0001
MG_1529.F1	PH	10	133734517	1.01749e-06	133334517	134135181	0.0001
MG_1530.F1	MPH.DTT	5	6875643	1.76397e-08	6379687	6993201	2e-06
MG_1530.F1	MPH.DTT	1	32236363	1.68393e-07	30595332	32636363	0.0001
MG_1530.F1	MPH.DTT	2	536576	8.74846e-07	255867	937958	0.0001
MG_1530.F1	MPH.DTT	8	130019861	1.87513e-06	129619861	130419861	0.0001
MG_1530.F1	MPH.DTT	8	163574936	2.96351e-07	163174936	163974936	0.0001
MG_1530.F1	DTT	3	158977720	7.83199e-14	154792757	162481439	2e-06
MG_1530.F1	DTT	8	123038675	1.26485e-09	119914012	124722419	2e-06
MG_1530.F1	DTT	8	129860387	1.57046e-09	127303748	131538169	2e-06
MG_1530.F1	DTT	1	21400810	3.74933e-07	19549588	21803769	0.0001
MG_1530.F1	DTT	2	218710933	1.03043e-06	218310933	219110933	0.0001
MG_1530.F1	DTT	9	154049317	2.22712e-07	153649317	154459367	0.0001
MG_1530.F1	MPH.EW	1	8092876	2.51267e-08	7692654	8492876	0.0001
MG_1530.F1	MPH.EW	2	12914168	1.28952e-06	12514168	13314168	0.0001
MG_1530.F1	MPH.EW	3	228974778	7.36539e-07	227766715	229374778	0.0001
MG_1530.F1	MPH.EW	5	3507096	1.2371e-06	3105689	3907096	0.0001
MG_1530.F1	MPH.EW	5	196730717	1.07472e-06	196330717	197287190	0.0001
MG_1530.F1	EW	2	5017571	5.81644e-07	4617571	5417571	0.0001
MG_1530.F1	EW	2	236297094	1.90705e-06	235897094	236697094	0.0001
MG_1530.F1	EW	8	172229616	1.17801e-06	171829616	172629635	0.0001
MG_1530.F1	MPH.PH	1	201665877	1.29232e-13	198430669	205479362	2e-06
MG_1530.F1	MPH.PH	1	251102352	3.41041e-07	249460122	251156767	2e-06
MG_1530.F1	MPH.PH	1	206790013	8.70923e-07	206386894	207190013	0.0001
MG_1530.F1	MPH.PH	2	560731	1.67605e-06	160731	960731	0.0001
MG_1530.F1	MPH.PH	8	170726316	1.35633e-06	170326316	171126316	0.0001
MG_1530.F1	PH	1	249492157	1.08694e-12	248384824	251156767	2e-06
MG_1530.F1	PH	6	96190935	3.56652e-07	95714771	97065925	2e-06
MG_1530.F1	PH	1	279903776	1.59225e-06	279488768	280303776	0.0001
MG_1530.F1	PH	5	37227448	9.24703e-07	36597114	37627448	0.0001
MG_1530.F1	PH	10	120694650	3.42801e-07	120294650	121246922	0.0001
MG_1531.F1	MPH.DTT	5	6915148	1.65327e-06	6478989	7331405	0.0001
MG_1531.F1	MPH.DTT	8	70902962	1.11558e-06	70502962	71483064	0.0001
MG_1531.F1	MPH.DTT	8	87474775	1.41674e-06	87061489	87944540	0.0001
MG_1531.F1	DTT	3	158975945	7.36112e-10	155558398	165103468	2e-06
MG_1531.F1	DTT	8	123038675	3.23688e-11	118625531	126287921	2e-06
MG_1531.F1	DTT	8	128245445	8.29145e-10	127303082	133909679	2e-06
MG_1531.F1	DTT	1	228511767	7.66422e-07	228111767	228911767	0.0001
MG_1531.F1	DTT	2	57558175	4.83564e-08	57158131	57980594	0.0001
MG_1531.F1	DTT	3	198789154	7.64064e-07	198389154	199189154	0.0001
MG_1531.F1	DTT	9	154049317	1.86188e-08	153649317	154484131	0.0001
MG_1531.F1	DTT	10	33617364	9.81297e-07	33217364	34017364	0.0001
MG_1531.F1	MPH.EW	3	228178088	3.79715e-07	228116950	228988953	2e-06
MG_1531.F1	MPH.EW	5	196730717	1.89342e-07	195710741	196887190	2e-06
MG_1531.F1	MPH.EW	1	8092876	6.37662e-07	7692876	8492876	0.0001
MG_1531.F1	MPH.EW	2	12804251	1.80887e-06	12404251	13204251	0.0001
MG_1531.F1	MPH.EW	8	168484416	1.96125e-06	168084416	168884416	0.0001
MG_1531.F1	EW	5	2182238	1.06439e-06	1782238	3004546	0.0001
MG_1531.F1	MPH.PH	1	201665854	1.56878e-13	198430669	205965922	2e-06
MG_1531.F1	MPH.PH	1	251102352	1.85743e-06	250702352	251502352	0.0001
MG_1531.F1	MPH.PH	4	198355520	2.32467e-07	197917947	198755607	0.0001
MG_1531.F1	MPH.PH	8	91699526	8.61736e-07	91299526	92099526	0.0001
MG_1531.F1	MPH.PH	8	104493658	1.81839e-06	104093658	104893658	0.0001
MG_1531.F1	MPH.PH	10	137192509	9.16577e-07	136792509	137592509	0.0001
MG_1531.F1	PH	1	249558706	1.359e-12	248453272	251156767	2e-06
MG_1531.F1	PH	6	96092909	1.76322e-07	95877124	96501635	2e-06
MG_1531.F1	PH	5	214588329	7.42367e-07	214188289	214988329	0.0001
MG_1532.F1	MPH.DTT	5	6683015	1.451e-10	6283948	7535017	2e-06
MG_1532.F1	MPH.DTT	8	70902962	2.12161e-07	70901661	71082238	2e-06
MG_1532.F1	MPH.DTT	8	75608976	2.76658e-07	75559443	75610233	2e-06
MG_1532.F1	MPH.DTT	1	118091621	1.3851e-06	117681677	118491621	0.0001
MG_1532.F1	MPH.DTT	8	130217813	8.9513e-07	129572496	130684497	0.0001
MG_1532.F1	DTT	3	162327080	4.16444e-11	154792757	162644515	2e-06
MG_1532.F1	DTT	8	123038675	4.02716e-11	119750204	131521487	2e-06
MG_1532.F1	DTT	9	154049317	3.80093e-08	153649317	154459367	0.0001
MG_1532.F1	MPH.EW	3	228143890	2.24168e-07	228140243	229959445	2e-06
MG_1532.F1	MPH.EW	5	3507096	2.5385e-07	3405158	3534252	2e-06
MG_1532.F1	MPH.EW	2	12804251	1.85568e-06	12404251	13204251	0.0001
MG_1532.F1	MPH.EW	5	196730717	4.02551e-07	196330717	197287190	0.0001
MG_1532.F1	EW	1	92669051	1.59393e-11	92249816	92828075	2e-06
MG_1532.F1	EW	3	162327080	1.61752e-06	161927080	162727085	0.0001
MG_1532.F1	EW	5	190401570	1.32454e-06	190001570	190801570	0.0001
MG_1532.F1	EW	5	203951080	1.43962e-06	203551080	204351080	0.0001
MG_1532.F1	EW	8	18260617	1.19007e-06	17860617	18660617	0.0001
MG_1532.F1	MPH.PH	1	201665877	1.66361e-14	198430669	206615625	2e-06
MG_1532.F1	MPH.PH	1	251153955	2.73826e-07	251101387	251156767	2e-06
MG_1532.F1	MPH.PH	1	214295957	9.06159e-07	213895957	214695957	0.0001
MG_1532.F1	MPH.PH	3	150043712	2.44629e-07	149643692	150446064	0.0001
MG_1532.F1	MPH.PH	4	199095612	2.77816e-07	197917947	199495617	0.0001
MG_1532.F1	PH	1	249489611	1.28508e-09	248735858	251154865	2e-06
MG_1532.F1	PH	6	95976973	1.43087e-07	95622698	96286941	2e-06
MG_1533.F1	MPH.DTT	5	6892384	1.36392e-09	6148016	8423271	2e-06
MG_1533.F1	MPH.DTT	7	26182315	7.8898e-08	26172210	26434920	2e-06
MG_1533.F1	MPH.DTT	1	118091143	2.09198e-07	117691143	118491143	0.0001
MG_1533.F1	MPH.DTT	2	536815	1.13e-07	536059	960731	0.0001
MG_1533.F1	MPH.DTT	8	87957545	1.66696e-06	87557545	88357545	0.0001
MG_1533.F1	MPH.DTT	8	129384177	1.20316e-06	128984177	129784177	0.0001
MG_1533.F1	MPH.DTT	8	163574936	6.82583e-07	163174936	163974936	0.0001
MG_1533.F1	DTT	3	162327177	1.04887e-11	154792757	165898732	2e-06
MG_1533.F1	DTT	8	123042551	1.08965e-10	119995809	126264628	2e-06
MG_1533.F1	DTT	8	129860387	1.22981e-08	127303748	133241285	2e-06
MG_1533.F1	DTT	9	154042546	4.67553e-08	153750398	154102076	2e-06
MG_1533.F1	DTT	2	57579520	9.09391e-07	57158175	57979520	0.0001
MG_1533.F1	MPH.EW	3	228178192	4.47007e-07	228056838	229723264	2e-06
MG_1533.F1	MPH.EW	5	195710741	1.18934e-07	195310741	197256010	0.0001
MG_1533.F1	MPH.EW	8	154538793	1.20046e-06	154138793	154938793	0.0001
MG_1533.F1	EW	10	2628787	3.97728e-08	2486805	4436064	2e-06
MG_1533.F1	EW	1	7451080	1.73306e-06	7051080	7851080	0.0001
MG_1533.F1	EW	1	27902930	3.58055e-07	27501774	28302978	0.0001
MG_1533.F1	EW	3	161975946	2.60674e-07	161436673	162755606	0.0001
MG_1533.F1	MPH.PH	1	201665877	2.49452e-14	198430669	205500626	2e-06
MG_1533.F1	MPH.PH	1	251154865	4.96101e-08	249447760	251156871	2e-06
MG_1533.F1	MPH.PH	2	234574979	4.962e-08	234554974	234575077	2e-06
MG_1533.F1	MPH.PH	1	22744701	1.14803e-06	22344701	23145969	0.0001
MG_1533.F1	MPH.PH	2	560731	7.89405e-07	160731	960731	0.0001
MG_1533.F1	PH	1	249559317	2.12843e-08	248795363	251156767	2e-06
MG_1533.F1	PH	6	95877243	9.95199e-08	95664270	97394143	2e-06
MG_1533.F1	PH	1	6916276	1.10466e-06	6516276	7316276	0.0001
MG_1533.F1	PH	3	158977176	5.96475e-07	158577176	162391716	0.0001
MG_1533.F1	PH	10	135358242	8.14526e-07	134040351	135758242	0.0001
MG_1534.F1	MPH.DTT	5	6915024	2.05881e-09	6148016	7252950	2e-06
MG_1534.F1	MPH.DTT	2	537241	2.10606e-08	255867	960731	0.0001
MG_1534.F1	MPH.DTT	7	26246703	8.29679e-08	25781874	26669922	0.0001
MG_1534.F1	MPH.DTT	8	19772136	4.74706e-07	19372136	20172136	0.0001
MG_1534.F1	MPH.DTT	8	75559443	2.72957e-07	75159443	76010233	0.0001
MG_1534.F1	MPH.DTT	8	88013797	1.80738e-06	87613797	88413797	0.0001
MG_1534.F1	MPH.DTT	8	129860437	7.21536e-07	129460387	130261154	0.0001
MG_1534.F1	DTT	3	158975945	1.13052e-15	155308108	165061564	2e-06
MG_1534.F1	DTT	8	123038675	4.09959e-10	122480832	133241285	2e-06
MG_1534.F1	DTT	5	215292180	5.14268e-07	214888790	215706942	0.0001
MG_1534.F1	DTT	8	171434570	1.09595e-06	171034095	171834570	0.0001
MG_1534.F1	DTT	9	154103241	9.14736e-07	153703241	154503241	0.0001
MG_1534.F1	MPH.EW	3	228178088	2.35756e-07	228066558	228178386	2e-06
MG_1534.F1	MPH.EW	5	196887190	1.42857e-07	195710741	196887190	2e-06
MG_1534.F1	MPH.EW	1	216124097	1.71262e-06	215724097	216524097	0.0001
MG_1534.F1	MPH.EW	2	12914168	1.75202e-06	12514168	13314168	0.0001
MG_1534.F1	EW	5	188944708	2.37047e-07	188542915	189346167	0.0001
MG_1534.F1	EW	6	33789461	4.6926e-07	33389461	38753635	0.0001
MG_1534.F1	MPH.PH	1	201665877	7.65345e-13	198430669	203591848	2e-06
MG_1534.F1	MPH.PH	1	251102352	2.99942e-09	248734075	251156871	2e-06
MG_1534.F1	MPH.PH	1	32353335	6.85317e-07	31833248	32931129	0.0001
MG_1534.F1	MPH.PH	2	560731	3.21218e-07	136815	960731	0.0001
MG_1534.F1	MPH.PH	3	150043712	2.83515e-07	149643712	150448931	0.0001
MG_1534.F1	MPH.PH	8	170743146	8.14666e-07	170326316	171718060	0.0001
MG_1534.F1	PH	1	250373019	3.27687e-08	249492157	250591291	2e-06
MG_1534.F1	PH	6	96092909	2.02988e-09	95622505	97481244	2e-06
MG_1534.F1	PH	3	158977176	1.30816e-07	156730269	159414481	0.0001
MG_1534.F1	PH	5	37230004	8.28141e-07	36597114	37630004	0.0001
MG_1534.F1	PH	5	198031173	8.71143e-07	197626879	198431173	0.0001
MG_1534.F1	PH	7	130119958	6.02406e-07	129719958	130519958	0.0001
MG_1534.F1	PH	8	167001089	6.50988e-07	166601089	167401089	0.0001
MG_1535.F1	MPH.DTT	5	6879197	5.17076e-08	6379687	6950953	2e-06
MG_1535.F1	MPH.DTT	2	536576	2.40921e-07	255867	960731	0.0001
MG_1535.F1	MPH.DTT	8	70931581	1.41082e-06	70531581	71331581	0.0001
MG_1535.F1	MPH.DTT	8	120400219	7.84935e-07	119983469	123441875	0.0001
MG_1535.F1	MPH.DTT	8	163574936	2.31613e-07	163174901	163987175	0.0001
MG_1535.F1	MPH.DTT	8	164729169	5.74771e-07	164329169	165129169	0.0001
MG_1535.F1	DTT	3	157699616	5.04527e-13	154792757	165103468	2e-06
MG_1535.F1	DTT	8	123041067	2.7347e-10	120401991	137493057	2e-06
MG_1535.F1	DTT	2	57558175	1.64291e-06	57158175	57958175	0.0001
MG_1535.F1	DTT	5	215293997	1.78763e-07	214888315	215707537	0.0001
MG_1535.F1	DTT	9	154049317	5.06879e-07	153649317	154449317	0.0001
MG_1535.F1	MPH.EW	5	196853087	2.34515e-07	195710741	196887190	2e-06
MG_1535.F1	MPH.EW	3	228143890	1.28851e-06	227743890	228578088	0.0001
MG_1535.F1	MPH.EW	7	134177653	1.16242e-06	133776486	134577653	0.0001
MG_1535.F1	EW	3	162355628	1.65954e-07	161955628	162755640	0.0001
MG_1535.F1	EW	5	204066032	5.8375e-07	203666032	204466032	0.0001
MG_1535.F1	EW	10	134682235	3.66555e-07	134282175	135082235	0.0001
MG_1535.F1	MPH.PH	1	201665854	2.13132e-13	198430669	206615625	2e-06
MG_1535.F1	MPH.PH	1	251102352	8.45179e-09	248797585	251156871	2e-06
MG_1535.F1	MPH.PH	1	22856156	2.1781e-07	22342637	23256156	0.0001
MG_1535.F1	MPH.PH	1	286411004	3.38684e-07	286011004	286811149	0.0001
MG_1535.F1	MPH.PH	4	198355520	9.64718e-07	197955520	198755520	0.0001
MG_1535.F1	PH	1	250506544	1.05694e-08	247716787	251153907	2e-06
MG_1535.F1	PH	6	96091638	1.65006e-08	95664400	97065925	2e-06
MG_1535.F1	PH	5	36997214	1.35304e-06	36597214	37397214	0.0001
MG_1535.F1	PH	5	198029448	1.90058e-06	197629448	198429448	0.0001
MG_1535.F1	PH	10	134682325	1.48832e-06	134282325	135082325	0.0001
MG_1536.F1	MPH.DTT	5	6682764	4.95341e-08	6379687	7782398	2e-06
MG_1536.F1	MPH.DTT	8	129861154	5.31945e-07	119820393	130019861	2e-06
MG_1536.F1	MPH.DTT	1	34899222	2.79727e-07	34499222	38949325	0.0001
MG_1536.F1	MPH.DTT	3	226574020	1.9591e-06	226174020	226974025	0.0001
MG_1536.F1	MPH.DTT	4	3265090	1.78723e-06	2865090	3665090	0.0001
MG_1536.F1	MPH.DTT	7	26181874	4.45207e-08	25781874	26646703	0.0001
MG_1536.F1	MPH.DTT	8	163450269	4.55422e-07	163050269	163850286	0.0001
MG_1536.F1	MPH.DTT	10	148368777	9.10471e-07	147966142	149248260	0.0001
MG_1536.F1	DTT	3	158976081	5.82802e-13	155308108	165062549	2e-06
MG_1536.F1	DTT	8	123041033	8.172e-10	119896245	133241285	2e-06
MG_1536.F1	DTT	9	154049317	1.2152e-07	153649317	154449317	0.0001
MG_1536.F1	MPH.EW	3	228178088	1.24442e-07	228066558	228974778	2e-06
MG_1536.F1	MPH.EW	1	8092876	2.97466e-08	7692654	8492876	0.0001
MG_1536.F1	MPH.EW	5	196730717	1.83143e-06	196330717	197130717	0.0001
MG_1536.F1	EW	3	162340222	1.16733e-06	161927085	162740454	0.0001
MG_1536.F1	MPH.PH	1	201665854	1.4094e-12	200048426	203591848	2e-06
MG_1536.F1	MPH.PH	1	251102352	5.15246e-09	248742445	251156871	2e-06
MG_1536.F1	MPH.PH	1	22744701	1.36651e-06	22344701	23144701	0.0001
MG_1536.F1	MPH.PH	1	32301322	1.67035e-06	31901322	32701322	0.0001
MG_1536.F1	MPH.PH	2	234574979	1.01112e-07	234174979	234974979	0.0001
MG_1536.F1	MPH.PH	8	171537166	1.50535e-06	171137166	171937166	0.0001
MG_1536.F1	PH	1	249558661	5.32526e-09	248796560	251153907	2e-06
MG_1536.F1	PH	6	95877124	9.89861e-10	95622698	98038895	2e-06
MG_1536.F1	PH	5	196736325	7.09132e-07	195795773	197136325	0.0001
MG_1538.F1	MPH.DTT	8	75559443	2.40419e-07	75559443	75611085	2e-06
MG_1538.F1	MPH.DTT	1	3871420	2.73813e-08	3243801	4706914	0.0001
MG_1538.F1	MPH.DTT	1	195755385	1.41154e-06	195355385	196155385	0.0001
MG_1538.F1	MPH.DTT	2	536576	3.33897e-07	325549	960731	0.0001
MG_1538.F1	MPH.DTT	6	154516980	1.0683e-06	154101981	154916986	0.0001
MG_1538.F1	DTT	3	158397808	5.70386e-08	155610497	162644515	2e-06
MG_1538.F1	DTT	8	123042551	2.60193e-11	118958010	124238015	2e-06
MG_1538.F1	DTT	8	129860387	4.31121e-08	127298831	129938413	2e-06
MG_1538.F1	DTT	2	10218910	8.23696e-07	9818910	10618910	0.0001
MG_1538.F1	DTT	9	153683434	7.64836e-07	153283434	154083458	0.0001
MG_1538.F1	MPH.EW	1	8092876	5.1197e-08	7692876	8492876	0.0001
MG_1538.F1	MPH.EW	3	228178192	5.6857e-07	227656838	230123264	0.0001
MG_1538.F1	MPH.EW	5	3507096	3.8788e-07	3005158	3907096	0.0001
MG_1538.F1	MPH.EW	5	11984012	9.20158e-07	11584012	12384510	0.0001
MG_1538.F1	MPH.EW	5	196887190	7.34916e-07	196487190	197287190	0.0001
MG_1538.F1	MPH.EW	8	168508763	1.69889e-06	168108763	168908763	0.0001
MG_1538.F1	EW	4	37494421	1.79527e-06	37094421	37894421	0.0001
MG_1538.F1	EW	5	147297665	1.36682e-06	146897665	147697665	0.0001
MG_1538.F1	EW	10	141188544	3.06578e-08	140787368	141644588	0.0001
MG_1538.F1	MPH.PH	1	201665877	7.54258e-12	198430669	205500626	2e-06
MG_1538.F1	MPH.PH	1	251102352	7.10218e-08	249447760	251156767	2e-06
MG_1538.F1	MPH.PH	1	207223618	3.74758e-07	206823618	207625185	0.0001
MG_1538.F1	MPH.PH	2	560731	1.19371e-06	160731	960731	0.0001
MG_1538.F1	PH	1	249559317	7.11015e-09	248417228	250591291	2e-06
MG_1538.F1	PH	6	95972493	1.88363e-07	95776018	96316605	2e-06
MG_1538.F1	PH	1	7448675	1.16172e-07	7048675	7848675	0.0001
MG_1538.F1	PH	1	279639362	7.02225e-07	279239362	280039639	0.0001
MG_1538.F1	PH	5	61822622	1.71996e-06	61422622	62222622	0.0001
MG_1539.F1	MPH.DTT	5	6915148	6.41129e-09	6379687	7130914	2e-06
MG_1539.F1	MPH.DTT	2	536576	1.69745e-07	536059	960731	0.0001
MG_1539.F1	MPH.DTT	6	102928146	5.12279e-07	98540366	103328146	0.0001
MG_1539.F1	MPH.DTT	7	1202611	1.71093e-06	802611	1602611	0.0001
MG_1539.F1	MPH.DTT	8	124009337	9.49383e-07	122640078	124409337	0.0001
MG_1539.F1	DTT	3	162327080	1.40551e-08	155654613	165898732	2e-06
MG_1539.F1	DTT	8	122137667	1.04673e-11	120401991	131538169	2e-06
MG_1539.F1	DTT	9	154059350	8.98706e-07	153659350	154459367	0.0001
MG_1539.F1	MPH.EW	3	228178088	2.96109e-08	228036438	228989261	2e-06
MG_1539.F1	MPH.EW	1	8092876	5.536e-09	7692654	8492876	0.0001
MG_1539.F1	MPH.EW	1	21242572	1.12437e-06	20842572	21642572	0.0001
MG_1539.F1	EW	3	58349141	6.09394e-07	57949141	58749141	0.0001
MG_1539.F1	EW	4	37496618	3.9034e-07	37096618	37896618	0.0001
MG_1539.F1	MPH.PH	1	201665854	6.68253e-14	196558227	205479362	2e-06
MG_1539.F1	MPH.PH	1	251156767	7.45913e-08	248795374	251156871	2e-06
MG_1539.F1	MPH.PH	3	160878824	9.23025e-07	160478824	161278824	0.0001
MG_1539.F1	PH	1	249559180	2.45405e-09	248795374	251154865	2e-06
MG_1539.F1	PH	6	95877243	1.17317e-10	95622505	97481244	2e-06
MG_1540.F1	MPH.DTT	5	6879197	5.26683e-09	6379687	7869515	2e-06
MG_1540.F1	MPH.DTT	2	536576	4.1123e-08	536059	960731	0.0001
MG_1540.F1	MPH.DTT	7	26246703	1.90483e-06	25846703	26646703	0.0001
MG_1540.F1	DTT	3	157699616	4.54067e-11	154792757	162481439	2e-06
MG_1540.F1	DTT	8	123042551	3.41125e-13	118900588	130034305	2e-06
MG_1540.F1	DTT	9	154059367	3.70034e-07	153649317	154459367	0.0001
MG_1540.F1	MPH.EW	3	228974778	5.53929e-07	227741604	229374778	0.0001
MG_1540.F1	MPH.EW	5	3507096	1.43619e-06	3107096	3907096	0.0001
MG_1540.F1	MPH.EW	5	196730717	1.06643e-06	196330717	197256010	0.0001
MG_1540.F1	MPH.EW	8	168508763	1.05108e-06	168108763	168908763	0.0001
MG_1540.F1	EW	3	177211759	5.08337e-07	176774197	177611759	0.0001
MG_1540.F1	EW	4	1278943	1.71781e-06	878943	1678943	0.0001
MG_1540.F1	EW	5	188710084	1.17248e-06	188310084	189307908	0.0001
MG_1540.F1	EW	5	206981315	1.19714e-06	206581315	207381315	0.0001
MG_1540.F1	EW	10	134682175	2.81356e-07	134282175	135082248	0.0001
MG_1540.F1	MPH.PH	1	201665877	2.42464e-16	198430669	205965922	2e-06
MG_1540.F1	MPH.PH	1	251154759	1.95394e-08	249447760	251156871	2e-06
MG_1540.F1	MPH.PH	1	17956241	7.17469e-07	17556241	18358508	0.0001
MG_1540.F1	MPH.PH	1	196580076	1.29636e-06	196180076	196980076	0.0001
MG_1540.F1	MPH.PH	1	207225185	6.24355e-07	206825185	207625185	0.0001
MG_1540.F1	MPH.PH	2	234574979	1.75019e-07	234174979	234974979	0.0001
MG_1540.F1	PH	1	249492157	2.16401e-08	248733893	251156767	2e-06
MG_1540.F1	PH	3	165101700	6.42706e-07	165069694	165103233	2e-06
MG_1540.F1	PH	6	96103803	2.87795e-09	95622698	97065925	2e-06
MG_1541.F1	MPH.DTT	5	6379687	2.72364e-08	6379687	6931405	2e-06
MG_1541.F1	MPH.DTT	2	537241	1.61073e-07	536059	960731	0.0001
MG_1541.F1	MPH.DTT	7	26246703	3.47352e-07	25781874	26646777	0.0001
MG_1541.F1	MPH.DTT	8	75559443	7.01649e-07	75159443	76010233	0.0001
MG_1541.F1	DTT	3	158975945	5.9288e-10	154792757	165100878	2e-06
MG_1541.F1	DTT	8	128246042	2.88373e-10	119750204	135507960	2e-06
MG_1541.F1	DTT	5	6447136	1.63177e-06	6047136	6847136	0.0001
MG_1541.F1	DTT	9	154059350	2.12015e-07	153283434	154459367	0.0001
MG_1541.F1	MPH.EW	3	228166715	2.29751e-07	228056838	228988953	2e-06
MG_1541.F1	MPH.EW	1	8092876	2.20967e-08	7692654	8492876	0.0001
MG_1541.F1	MPH.EW	2	12914168	1.79203e-06	12514168	13314168	0.0001
MG_1541.F1	MPH.EW	5	3769966	6.45781e-07	3005158	4169966	0.0001
MG_1541.F1	MPH.EW	5	196887190	1.6697e-06	196487190	197287190	0.0001
MG_1541.F1	EW	4	37550812	1.06506e-07	37093992	37950860	0.0001
MG_1541.F1	EW	5	159338281	1.00388e-06	158938281	159738281	0.0001
MG_1541.F1	EW	5	188947522	2.13397e-07	188547453	191496827	0.0001
MG_1541.F1	EW	5	201664539	1.58413e-06	201264539	204351080	0.0001
MG_1541.F1	EW	8	172907460	8.40009e-07	172507412	173307460	0.0001
MG_1541.F1	MPH.PH	1	201665877	1.55046e-13	196245558	205479362	2e-06
MG_1541.F1	MPH.PH	1	251139968	3.05321e-08	246765330	251156871	2e-06
MG_1541.F1	MPH.PH	2	560731	1.48175e-07	136815	960731	0.0001
MG_1541.F1	MPH.PH	2	234574979	5.85634e-07	234174979	234974979	0.0001
MG_1541.F1	MPH.PH	4	199095617	7.93374e-07	197920555	199495617	0.0001
MG_1541.F1	PH	1	249492157	2.75175e-10	248417228	251153955	2e-06
MG_1541.F1	PH	6	95877243	1.84111e-07	95622505	96507475	2e-06
MG_1541.F1	PH	1	26708537	1.80602e-06	26308537	27108537	0.0001
MG_1541.F1	PH	2	13859462	1.30342e-06	13459296	14259462	0.0001
MG_1541.F1	PH	7	129986143	1.00133e-06	129586143	130386143	0.0001
MG_1542.F1	MPH.DTT	5	6576742	4.61744e-07	6176742	7315148	0.0001
MG_1542.F1	MPH.DTT	8	70997114	8.82178e-07	70597114	71397114	0.0001
MG_1542.F1	MPH.DTT	8	75610233	7.37377e-07	75159443	76010233	0.0001
MG_1542.F1	DTT	3	158977720	5.46751e-12	155308108	162644515	2e-06
MG_1542.F1	DTT	8	123038675	3.92667e-15	119749440	124722419	2e-06
MG_1542.F1	DTT	1	74839630	1.17074e-06	74439630	75239693	0.0001
MG_1542.F1	DTT	8	128280490	1.03855e-07	127880202	128680490	0.0001
MG_1542.F1	DTT	9	148245090	8.05506e-07	147845090	148649045	0.0001
MG_1542.F1	DTT	9	154059350	1.89876e-06	153659350	154459367	0.0001
MG_1542.F1	MPH.EW	2	12804251	6.39955e-08	12641651	12915747	2e-06
MG_1542.F1	MPH.EW	3	228166715	1.31857e-07	228056838	228974219	2e-06
MG_1542.F1	MPH.EW	5	4689953	4.65088e-08	4009178	4782945	2e-06
MG_1542.F1	MPH.EW	1	218720444	1.72673e-06	218320444	219120444	0.0001
MG_1542.F1	MPH.EW	4	186109011	6.76944e-07	185708522	186509149	0.0001
MG_1542.F1	MPH.EW	6	5636431	5.27167e-07	5146814	6036431	0.0001
MG_1542.F1	MPH.EW	9	127462302	6.97668e-07	127062302	127862331	0.0001
MG_1542.F1	EW	NA	NA	NA	NA	NA	NA
MG_1542.F1	MPH.PH	1	201666262	2.60197e-11	196560302	205965922	2e-06
MG_1542.F1	MPH.PH	1	251102352	3.02851e-07	250702352	251556767	0.0001
MG_1542.F1	MPH.PH	3	156231210	9.68963e-07	155601938	156631210	0.0001
MG_1542.F1	MPH.PH	10	137192509	1.61968e-06	136792509	137592828	0.0001
MG_1542.F1	PH	5	37059371	1.846e-06	36659371	37459371	0.0001
MG_1542.F1	PH	5	199839239	1.98606e-06	199439239	200239239	0.0001
MG_1542.F1	PH	6	96354075	1.44412e-06	95482857	96754075	0.0001
MG_1542.F1	PH	7	130108120	1.04534e-06	129602939	130508120	0.0001
MG_1543.F1	MPH.DTT	5	6682830	1.91628e-09	6283948	7147845	2e-06
MG_1543.F1	MPH.DTT	8	75559443	2.9525e-10	68141990	75645989	2e-06
MG_1543.F1	MPH.DTT	2	536576	7.97317e-08	536059	960731	0.0001
MG_1543.F1	MPH.DTT	4	173028807	1.68656e-06	172628807	173428807	0.0001
MG_1543.F1	MPH.DTT	7	26247989	1.11228e-06	25847989	26647989	0.0001
MG_1543.F1	MPH.DTT	8	130284497	1.56567e-06	129884497	130684497	0.0001
MG_1543.F1	DTT	3	158975945	5.64909e-14	154678264	165062520	2e-06
MG_1543.F1	DTT	8	123042551	1.036e-10	120049748	124009337	2e-06
MG_1543.F1	DTT	8	132333876	8.30701e-08	128236917	132333876	2e-06
MG_1543.F1	DTT	1	19949588	7.48659e-07	19549588	20359808	0.0001
MG_1543.F1	DTT	9	154049317	4.23233e-07	153283434	154449317	0.0001
MG_1543.F1	MPH.EW	3	228178135	5.14677e-08	228036438	228989261	2e-06
MG_1543.F1	MPH.EW	2	12914168	6.81562e-07	12404251	13314168	0.0001
MG_1543.F1	MPH.EW	5	196887190	1.55187e-06	196487190	197287190	0.0001
MG_1543.F1	EW	3	162327082	1.57628e-08	162223182	162356526	2e-06
MG_1543.F1	EW	7	58075141	1.11995e-13	54088610	59279441	2e-06
MG_1543.F1	EW	1	79118523	1.07969e-06	78718523	79518523	0.0001
MG_1543.F1	EW	1	112328579	1.54107e-06	111928579	112728579	0.0001
MG_1543.F1	EW	6	82943347	7.09366e-08	82543347	83346197	0.0001
MG_1543.F1	EW	7	44589285	1.28496e-06	44189285	44989285	0.0001
MG_1543.F1	EW	8	136063127	8.71415e-08	132091489	136463127	0.0001
MG_1543.F1	EW	10	134682325	6.75218e-07	134282325	135082325	0.0001
MG_1543.F1	MPH.PH	1	201665854	5.94436e-15	198430669	205965922	2e-06
MG_1543.F1	MPH.PH	1	251101387	2.18971e-08	248742445	251156767	2e-06
MG_1543.F1	MPH.PH	1	196580126	1.39309e-06	195838495	196980126	0.0001
MG_1543.F1	MPH.PH	2	560731	5.3547e-08	136576	960731	0.0001
MG_1543.F1	MPH.PH	3	150043712	1.26548e-06	149643712	150443712	0.0001
MG_1543.F1	MPH.PH	8	171369370	3.94716e-07	170969244	171769370	0.0001
MG_1543.F1	PH	1	249558706	8.21272e-10	248795374	251154865	2e-06
MG_1543.F1	PH	3	161992127	5.56455e-07	158976543	162481439	2e-06
MG_1543.F1	PH	1	7448675	1.1409e-07	6206813	7850450	0.0001
MG_1543.F1	PH	5	200962738	1.06231e-07	200562738	202051134	0.0001
MG_1543.F1	PH	6	96092909	5.92956e-07	95475341	96901756	0.0001
MG_1543.F1	PH	7	130119958	1.41391e-06	129719958	130519958	0.0001
MG_1544.F1	MPH.DTT	5	6573221	8.01718e-11	6148016	7352849	2e-06
MG_1544.F1	MPH.DTT	7	26181874	4.31654e-09	26172210	26467772	2e-06
MG_1544.F1	MPH.DTT	2	536576	1.25935e-07	536059	937958	0.0001
MG_1544.F1	MPH.DTT	8	124009337	2.23726e-07	122734107	124409457	0.0001
MG_1544.F1	MPH.DTT	8	129860437	1.23081e-06	129460437	130261154	0.0001
MG_1544.F1	DTT	3	158975945	4.21858e-15	154691238	162644515	2e-06
MG_1544.F1	DTT	8	123041033	3.58364e-13	120631747	124238015	2e-06
MG_1544.F1	DTT	1	21679538	3.62817e-07	19784345	22079538	0.0001
MG_1544.F1	DTT	2	57558175	1.12019e-07	57158131	57979520	0.0001
MG_1544.F1	DTT	3	167486435	1.73039e-06	167086435	167886435	0.0001
MG_1544.F1	DTT	8	128245445	2.51066e-07	127845405	130685110	0.0001
MG_1544.F1	MPH.EW	3	228178192	6.48096e-08	228062212	229723264	2e-06
MG_1544.F1	MPH.EW	5	196887190	3.06704e-07	195710741	196887190	2e-06
MG_1544.F1	MPH.EW	1	8092876	1.88815e-07	7692876	8492876	0.0001
MG_1544.F1	MPH.EW	5	3406100	6.19796e-07	3006100	4409178	0.0001
MG_1544.F1	MPH.EW	5	11984012	1.71181e-06	11584012	12384012	0.0001
MG_1544.F1	EW	1	76905707	1.07786e-07	76894700	76905795	2e-06
MG_1544.F1	EW	1	279638806	1.06662e-06	279238806	280038806	0.0001
MG_1544.F1	EW	3	162355640	1.90764e-06	161955640	162755640	0.0001
MG_1544.F1	EW	5	188695368	1.04449e-07	188295282	189303347	0.0001
MG_1544.F1	EW	7	52109978	1.0346e-07	51085766	53459889	0.0001
MG_1544.F1	EW	7	65444167	4.64452e-07	60750216	68087334	0.0001
MG_1544.F1	MPH.PH	1	201665877	3.6509e-15	198430669	207494647	2e-06
MG_1544.F1	MPH.PH	1	196580126	4.48229e-07	195845558	196980126	0.0001
MG_1544.F1	MPH.PH	2	560731	2.84897e-07	160731	960731	0.0001
MG_1544.F1	MPH.PH	2	234574979	1.33647e-06	234174979	234974979	0.0001
MG_1544.F1	MPH.PH	3	150043712	2.07887e-07	149643712	150449131	0.0001
MG_1544.F1	PH	1	250372128	3.71522e-11	248453272	251156813	2e-06
MG_1544.F1	PH	6	95976973	2.727e-09	95625661	97065925	2e-06
MG_1544.F1	PH	1	7449859	4.01996e-07	6640934	7850450	0.0001
MG_1544.F1	PH	3	159004558	3.03704e-07	158548562	159414454	0.0001
MG_1544.F1	PH	3	170772217	9.34077e-07	169865059	171459092	0.0001
MG_1544.F1	PH	5	197772750	5.37934e-07	197372750	198172750	0.0001
MG_1544.F1	PH	7	130119958	1.14483e-06	129719958	130519958	0.0001
MG_1545.F1	MPH.DTT	5	6915024	3.89563e-11	6148016	7363447	2e-06
MG_1545.F1	MPH.DTT	8	75579218	1.27346e-07	75559443	75645989	2e-06
MG_1545.F1	MPH.DTT	2	536576	7.58803e-08	536059	960731	0.0001
MG_1545.F1	MPH.DTT	7	26246703	1.04693e-07	25781874	26834920	0.0001
MG_1545.F1	DTT	3	158975945	2.73181e-15	155603735	162644515	2e-06
MG_1545.F1	DTT	8	123038675	8.45433e-11	119763546	133241285	2e-06
MG_1545.F1	DTT	1	19949588	1.80891e-06	19549588	20349588	0.0001
MG_1545.F1	DTT	2	57579520	1.26086e-06	57179520	57979520	0.0001
MG_1545.F1	DTT	9	154049317	4.44433e-08	153649317	154449317	0.0001
MG_1545.F1	MPH.EW	1	250811604	5.24024e-07	250411604	251211604	0.0001
MG_1545.F1	MPH.EW	3	228143890	6.27131e-07	227742545	228578386	0.0001
MG_1545.F1	MPH.EW	5	3507096	1.99875e-06	3107096	3907096	0.0001
MG_1545.F1	MPH.EW	5	196730717	1.05313e-06	195310741	197287190	0.0001
MG_1545.F1	EW	1	28923530	1.90871e-09	28523530	29323530	0.0001
MG_1545.F1	EW	2	118424764	3.32889e-07	117344993	118935202	0.0001
MG_1545.F1	EW	3	159058069	2.63117e-07	158658069	159458093	0.0001
MG_1545.F1	EW	10	107828342	1.82256e-06	107428342	108228342	0.0001
MG_1545.F1	MPH.PH	1	201665854	9.88283e-12	199216166	205494589	2e-06
MG_1545.F1	MPH.PH	1	22856156	6.88746e-07	22456156	23256156	0.0001
MG_1545.F1	MPH.PH	1	32353335	8.4545e-07	31953335	32931129	0.0001
MG_1545.F1	MPH.PH	1	251102352	2.95836e-07	250702119	251556767	0.0001
MG_1545.F1	MPH.PH	2	234574979	3.2278e-07	234174979	234974979	0.0001
MG_1545.F1	MPH.PH	3	150043712	4.91872e-07	149643692	150448286	0.0001
MG_1545.F1	PH	1	249491263	5.03858e-10	248796560	251156767	2e-06
MG_1545.F1	PH	6	95877124	5.28489e-09	95639581	97065925	2e-06
MG_1545.F1	PH	1	6606813	8.58511e-07	6206813	7006840	0.0001
MG_1545.F1	PH	2	12687025	4.07499e-07	12287025	13087025	0.0001
MG_1545.F1	PH	3	158977176	2.24488e-07	158577176	159416541	0.0001
MG_1545.F1	PH	6	6813455	1.34185e-06	6413455	7213455	0.0001
MG_1545.F1	PH	10	134683496	8.19119e-07	133331080	135083496	0.0001
MG_1546.F1	MPH.DTT	1	34899222	1.14047e-06	34499222	37303006	0.0001
MG_1546.F1	MPH.DTT	1	291964608	1.54927e-07	291564587	292364686	0.0001
MG_1546.F1	MPH.DTT	2	536576	1.36435e-08	536059	960731	0.0001
MG_1546.F1	MPH.DTT	5	6684199	1.60465e-07	6284199	7315148	0.0001
MG_1546.F1	MPH.DTT	7	1202611	1.11856e-06	802611	1602611	0.0001
MG_1546.F1	MPH.DTT	8	70902962	2.1591e-07	70501772	71928835	0.0001
MG_1546.F1	MPH.DTT	8	75559443	9.83618e-07	75159443	76010233	0.0001
MG_1546.F1	MPH.DTT	8	87957431	1.2227e-06	84315507	88357431	0.0001
MG_1546.F1	DTT	3	158975945	3.11591e-12	154691238	162644515	2e-06
MG_1546.F1	DTT	8	123042551	8.19801e-10	118625531	126264628	2e-06
MG_1546.F1	DTT	8	128245445	2.92593e-09	127304012	133530415	2e-06
MG_1546.F1	DTT	1	20897545	7.09789e-07	20497545	21803769	0.0001
MG_1546.F1	DTT	3	3129824	5.19272e-08	2728064	3530087	0.0001
MG_1546.F1	DTT	7	26248418	3.51593e-07	25848418	26648418	0.0001
MG_1546.F1	MPH.EW	3	228141604	2.56119e-07	228116950	228986126	2e-06
MG_1546.F1	MPH.EW	1	8092876	3.37843e-08	7692876	8492876	0.0001
MG_1546.F1	MPH.EW	1	250811604	5.13957e-07	250411604	251211604	0.0001
MG_1546.F1	MPH.EW	5	196811811	1.65564e-06	196411811	197211811	0.0001
MG_1546.F1	EW	3	159593921	6.16659e-08	158938821	159599512	2e-06
MG_1546.F1	EW	1	62441999	1.67256e-07	62038042	63994036	0.0001
MG_1546.F1	EW	5	188905107	6.58188e-07	188505107	189346167	0.0001
MG_1546.F1	EW	7	45444376	1.89922e-07	45044376	45851220	0.0001
MG_1546.F1	MPH.PH	1	201665877	2.98511e-12	196580076	205493048	2e-06
MG_1546.F1	MPH.PH	1	251153955	2.55591e-07	251101438	251156767	2e-06
MG_1546.F1	MPH.PH	2	234574979	3.8768e-07	234174979	234974979	0.0001
MG_1546.F1	MPH.PH	3	156396602	1.67797e-06	155996602	156796602	0.0001
MG_1546.F1	MPH.PH	8	171369370	1.32483e-06	170969370	171769370	0.0001
MG_1546.F1	PH	1	249518351	8.0467e-09	249465686	251156767	2e-06
MG_1546.F1	PH	6	95877243	8.28338e-09	95639581	97481244	2e-06
MG_1546.F1	PH	3	158977176	7.0034e-07	158575945	159377176	0.0001
MG_1546.F1	PH	10	134441115	5.64695e-07	134040939	134841115	0.0001
MG_1547.F1	MPH.DTT	5	6573221	1.67696e-10	6148016	7132463	2e-06
MG_1547.F1	MPH.DTT	8	75608976	4.2806e-07	70902962	75611085	2e-06
MG_1547.F1	MPH.DTT	8	129860437	3.10597e-07	129384177	130034305	2e-06
MG_1547.F1	MPH.DTT	2	536576	2.14404e-08	536059	960731	0.0001
MG_1547.F1	MPH.DTT	7	26246703	8.54169e-08	25781874	26646777	0.0001
MG_1547.F1	MPH.DTT	8	88013808	1.14379e-06	87557545	88413808	0.0001
MG_1547.F1	MPH.DTT	8	123998973	2.81634e-07	123598973	124409337	0.0001
MG_1547.F1	DTT	3	158977176	2.15666e-13	155549541	165061564	2e-06
MG_1547.F1	DTT	5	215293936	9.14944e-08	215283770	215307975	2e-06
MG_1547.F1	DTT	8	123041033	1.89691e-11	119750204	133241285	2e-06
MG_1547.F1	DTT	3	3105347	6.42685e-07	2705347	3505347	0.0001
MG_1547.F1	DTT	6	160047213	1.88605e-06	159647213	160447213	0.0001
MG_1547.F1	DTT	9	154049317	2.03201e-07	153649317	154449317	0.0001
MG_1547.F1	MPH.EW	3	228166715	1.3225e-07	228062212	228974778	2e-06
MG_1547.F1	MPH.EW	1	8092876	1.14589e-07	7692876	8492876	0.0001
MG_1547.F1	EW	3	158976288	2.60989e-07	157299616	162336452	0.0001
MG_1547.F1	EW	5	188905107	2.24972e-07	188505107	189346167	0.0001
MG_1547.F1	EW	9	136805289	5.44111e-07	136405289	137206166	0.0001
MG_1547.F1	MPH.PH	1	201665877	1.44007e-14	196580076	206615625	2e-06
MG_1547.F1	MPH.PH	1	251102523	8.9072e-08	248742445	251156871	2e-06
MG_1547.F1	MPH.PH	1	207494647	1.17487e-06	207093296	207894647	0.0001
MG_1547.F1	MPH.PH	2	234574979	1.00619e-06	234174979	234974979	0.0001
MG_1547.F1	PH	1	249558706	1.59497e-10	248796560	251156767	2e-06
MG_1547.F1	PH	6	95877124	7.19506e-08	95664270	97065900	2e-06
MG_1547.F1	PH	5	198027725	1.58795e-07	196334095	198427725	0.0001
MG_1548.F1	MPH.DTT	5	6879501	7.85702e-10	6148016	7305706	2e-06
MG_1548.F1	MPH.DTT	7	26181874	4.70873e-11	26172210	26462765	2e-06
MG_1548.F1	MPH.DTT	8	163586796	1.97324e-07	163574901	163589237	2e-06
MG_1548.F1	MPH.DTT	2	537241	4.09987e-08	325549	960731	0.0001
MG_1548.F1	MPH.DTT	8	75559443	3.94445e-07	75159443	76010233	0.0001
MG_1548.F1	MPH.DTT	8	87653452	3.98178e-07	87253452	88413808	0.0001
MG_1548.F1	DTT	3	158977438	3.07755e-14	154678264	165100343	2e-06
MG_1548.F1	DTT	5	215293936	7.89433e-08	215283770	215308852	2e-06
MG_1548.F1	DTT	8	123040274	1.35925e-10	119906030	131538169	2e-06
MG_1548.F1	DTT	8	171341781	7.30769e-07	170941781	171840629	0.0001
MG_1548.F1	MPH.EW	3	228178088	1.65188e-08	228062212	229748506	2e-06
MG_1548.F1	MPH.EW	1	8092876	2.16067e-08	7692876	8492876	0.0001
MG_1548.F1	MPH.EW	2	12804251	1.90504e-06	12404251	13204251	0.0001
MG_1548.F1	MPH.EW	5	196730717	5.54339e-07	196330717	197130717	0.0001
MG_1548.F1	EW	4	80003104	7.76386e-07	79435688	82682436	0.0001
MG_1548.F1	EW	4	109381622	1.17925e-06	108981622	113753566	0.0001
MG_1548.F1	MPH.PH	1	201665854	4.24678e-11	196580126	203872916	2e-06
MG_1548.F1	MPH.PH	1	251153907	4.79346e-08	249464213	251156871	2e-06
MG_1548.F1	MPH.PH	2	234574979	1.64366e-07	234157545	234975077	0.0001
MG_1548.F1	PH	1	249563520	9.22189e-08	248797284	251154501	2e-06
MG_1548.F1	PH	5	36996840	6.61357e-08	36992404	37230004	2e-06
MG_1548.F1	PH	6	95976973	1.80891e-10	95625853	97065925	2e-06
MG_1548.F1	PH	1	6606813	1.11935e-06	6206813	7006840	0.0001
