# Supplementary material for: The genetic mechanism of heterosis utilization in maize improvement
Source: Genome Biol. 2021 May 10;22:148. doi: 10.1186/s13059-021-02370-7 (PMC8108465; doi:10.1186/s13059-021-02370-7)
Supplement: Supplementary file 6 — Additional file 6. The merged QTLs and genetic effects detected by the three traits. [file 13059_2021_2370_MOESM6_ESM.xlsx]

## Sheet: Sheet3
Additional file 6. The merged QTLs and genetic effects detected by the three traits
Trait	Genetic effects	Peak SNP	Chr	Position	SNP effect	QTL effect	Genes
DTT	Epistasis	chr1.s_3871420	chr1	3871420	1.9876e-06	0.0158831
DTT	Epistasis	chr1.s_21679538	chr1	21679538	1.21526e-09	0.0258191
DTT	Epistasis	chr1.s_32236363	chr1	32236363	4.50238e-05	0.0119542
DTT	Epistasis	chr1.s_34899222	chr1	34899222	2.44976e-08	0.0217954	MADS56
DTT	Epistasis	chr1.s_74839630	chr1	74839630	3.69783e-05	0.0119851
DTT	Epistasis	chr1.s_87754166	chr1	87754166	7.87318e-05	0.0109683
DTT	Epistasis	chr1.s_118091143	chr1	118091143	8.65315e-19	0.0540235
DTT	Epistasis	chr1.s_195755385	chr1	195755385	5.16856e-08	0.0210988	MADS6
DTT	Epistasis	chr1.s_228511767	chr1	228511767	2.0786e-11	0.031282
DTT	Epistasis	chr1.s_291964608	chr1	291964608	1.26775e-05	0.0134301
DTT	Maternal	chr2.s_536576	chr2	536576	5.81123e-05	0.0112903	ca3p2
DTT	Dominance	chr2.s_536576	chr2	536576	8.65633e-06	0.0139119	ca3p3
DTT	Epistasis	chr2.s_10218910	chr2	10218910	3.40517e-14	0.0399315	MADS9
DTT	Maternal	chr2.s_57558175	chr2	57558175	6.40114e-09	0.023402	ZCN4
DTT	Additive	chr2.s_57558175	chr2	57558175	2.28091e-11	0.0311472	ZCN4
DTT	Epistasis	chr2.s_219375295	chr2	219375295	1.51048e-06	0.0162347
DTT	Epistasis	chr3.s_3129824	chr3	3129824	5.2946e-05	0.0115643
DTT	Epistasis	chr3.s_127768759	chr3	127768759	2.89401e-11	0.0308342
DTT	Additive	chr3.s_158944193	chr3	158944193	2.13019e-42	0.123512	MADS69
DTT	Maternal	chr3.s_158975945	chr3	158975945	1.33157e-15	0.043874	MADS69
DTT	Epistasis	chr3.s_167486435	chr3	167486435	1.26233e-05	0.0134078	MADS41
DTT	Epistasis	chr3.s_198789154	chr3	198789154	2.35911e-10	0.0280307	ZCN12
DTT	Epistasis	chr3.s_226603978	chr3	226603978	0.0445805	0.0028548	ZCN1
DTT	Epistasis	chr4.s_3265090	chr4	3265090	0.00215755	0.00664462
DTT	Epistasis	chr4.s_5890759	chr4	5890759	4.02005e-10	0.0273176
DTT	Epistasis	chr4.s_163368772	chr4	163368772	0.0279934	0.00349432
DTT	Epistasis	chr4.s_173028807	chr4	173028807	0.00188803	0.00681309
DTT	Additive	chr5.s_6447136	chr5	6447136	3.81325e-06	0.0149985	MADS15/31
DTT	Dominance	chr5.s_6879197	chr5	6879197	1.24861e-18	0.05349	MADS15/31
DTT	Maternal	chr5.s_6916912	chr5	6916912	2.24114e-11	0.0309461	MADS15/31
DTT	Epistasis	chr5.s_98509426	chr5	98509426	6.41659e-13	0.0359503
DTT	Epistasis	chr5.s_215293936	chr5	215293936	4.52728e-13	0.0369279	ZmEHD1
DTT	Epistasis	chr6.s_102928146	chr6	102928146	0.00140723	0.00724648
DTT	Epistasis	chr6.s_154516980	chr6	154516980	0.000129548	0.010338
DTT	Epistasis	chr6.s_160047213	chr6	160047213	3.91064e-09	0.0242608	ZCN7
DTT	Epistasis	chr7.s_1202611	chr7	1202611	1.06474e-17	0.0505994
DTT	Maternal	chr7.s_26181874	chr7	26181874	0.00062727	0.00818079
DTT	Dominance	chr7.s_26181874	chr7	26181874	0.0676063	0.00236144
DTT	Additive	chr7.s_26248418	chr7	26248418	9.50902e-05	0.010728
DTT	Epistasis	chr7.s_154586370	chr7	154586370	0.000172088	0.00994042
DTT	Epistasis	chr8.s_3570135	chr8	3570135	1.42092e-12	0.0348996
DTT	Epistasis	chr8.s_17243179	chr8	17243179	1.65029e-06	0.0161324
DTT	Epistasis	chr8.s_75559443	chr8	75559443	3.13318e-08	0.0214614
DTT	Epistasis	chr8.s_87957545	chr8	87957545	1.65891e-13	0.0377546
DTT	Additive	chr8.s_123038675	chr8	123038675	2.67505e-22	0.064588	ZCN8
DTT	Maternal	chr8.s_123040078	chr8	123040078	2.80531e-35	0.102297	ZCN8
DTT	Maternal	chr8.s_129860437	chr8	129860437	2.67222e-34	0.0994682	Rap2.7
DTT	Dominance	chr8.s_130019861	chr8	130019861	1.11879e-16	0.0474903	Rap2.7
DTT	Maternal	chr8.s_135145988	chr8	135145988	4.02145e-17	0.0484974
DTT	Epistasis	chr8.s_163451863	chr8	163451863	0.000902104	0.00777265	ca5p2
DTT	Epistasis	chr8.s_164729169	chr8	164729169	4.60937e-06	0.0147645	ca5p2
DTT	Maternal	chr8.s_171341781	chr8	171341781	1.60028e-11	0.031395	myb74
DTT	Additive	chr8.s_171341781	chr8	171341781	4.33441e-08	0.0210169	myb74
DTT	Epistasis	chr9.s_148245090	chr9	148245090	1.13379e-10	0.0290431
DTT	Maternal	chr9.s_154049317	chr9	154049317	0.0532038	0.00262213	MADS1
DTT	Additive	chr9.s_154059367	chr9	154059367	0.150838	0.00146983	MADS1
DTT	Epistasis	chr10.s_33617364	chr10	33617364	0.0022744	0.00657662
DTT	Epistasis	chr10.s_148368777	chr10	148368777	1.22548e-07	0.0196847
PH	Epistasis	chr1.s_7448675	chr1	7448675	0.000492805	0.00858558
PH	Epistasis	chr1.s_17956241	chr1	17956241	1.35942e-08	0.0225636
PH	Epistasis	chr1.s_22856156	chr1	22856156	0.000282948	0.0092828
PH	Epistasis	chr1.s_26708537	chr1	26708537	0.00715084	0.00511995
PH	Epistasis	chr1.s_32353335	chr1	32353335	1.7359e-10	0.0288672
PH	Maternal	chr1.s_201665854	chr1	201665854	3.59331e-05	0.0119151	BR2
PH	Dominance	chr1.s_201665877	chr1	201665877	2.9783e-17	0.0493333	BR2
PH	Epistasis	chr1.s_214295957	chr1	214295957	8.73377e-09	0.0231578
PH	Epistasis	chr1.s_235928325	chr1	235928325	0.22847	0.00102582
PH	Additive	chr1.s_249492157	chr1	249492157	5.00455e-09	0.0239167	BRD1
PH	Dominance	chr1.s_251102352	chr1	251102352	7.78878e-14	0.038747	BRD1
PH	Maternal	chr1.s_251139575	chr1	251139575	2.27531e-14	0.0400858	BRD1
PH	Epistasis	chr1.s_275098966	chr1	275098966	2.65002e-05	0.0124249
PH	Epistasis	chr1.s_279903776	chr1	279903776	0.000617737	0.00827702
PH	Epistasis	chr1.s_286411004	chr1	286411004	0.000114385	0.0106647
PH	Epistasis	chr2.s_536889	chr2	536889	0.00165975	0.00697399	ca3p2
PH	Epistasis	chr2.s_12687025	chr2	12687025	9.19413e-06	0.0138227
PH	Epistasis	chr2.s_13859462	chr2	13859462	0.000155881	0.0100729
PH	Epistasis	chr2.s_18005003	chr2	18005003	0.00154537	0.00707172
PH	Epistasis	chr2.s_234574979	chr2	234574979	4.00418e-05	0.0119028
PH	Epistasis	chr3.s_150043712	chr3	150043712	3.2837e-05	0.0121311
PH	Epistasis	chr3.s_156231210	chr3	156231210	0.0361351	0.00310509
PH	Epistasis	chr3.s_158977176	chr3	158977176	4.36928e-15	0.0426265
PH	Epistasis	chr3.s_160878824	chr3	160878824	5.79565e-09	0.0236913
PH	Epistasis	chr3.s_164375513	chr3	164375513	0.0020484	0.00670019
PH	Epistasis	chr3.s_165101700	chr3	165101700	0.00500088	0.00556099
PH	Epistasis	chr3.s_170772217	chr3	170772217	5.89974e-07	0.0175124
PH	Epistasis	chr4.s_198355520	chr4	198355520	1.11542e-06	0.0166516
PH	Epistasis	chr5.s_36996840	chr5	36996840	0.0113632	0.00452819
PH	Epistasis	chr5.s_61822622	chr5	61822622	0.0986631	0.00192848
PH	Epistasis	chr5.s_194328190	chr5	194328190	0.0403828	0.00296924
PH	Epistasis	chr5.s_198027725	chr5	198027725	0.678896	0.000121298
PH	Epistasis	chr5.s_199839239	chr5	199839239	0.124812	0.00166865
PH	Epistasis	chr5.s_200962738	chr5	200962738	0.0523691	0.00267472
PH	Epistasis	chr5.s_214588329	chr5	214588329	0.0130142	0.00435706
PH	Epistasis	chr6.s_6813455	chr6	6813455	0.00343481	0.00607096
PH	Epistasis	chr6.s_95877243	chr6	95877243	1.23546e-20	0.0595739	ubi3
PH	Epistasis	chr7.s_116008137	chr7	116008137	0.000583773	0.00833661
PH	Epistasis	chr7.s_130119958	chr7	130119958	4.24642e-11	0.0303198
PH	Epistasis	chr8.s_91699526	chr8	91699526	9.74966e-14	0.0389206
PH	Epistasis	chr8.s_104493658	chr8	104493658	3.66117e-17	0.0489232
PH	Epistasis	chr8.s_167001089	chr8	167001089	0.559271	0.000241458
PH	Epistasis	chr8.s_171369370	chr8	171369370	0.0407466	0.00295868
PH	Epistasis	chr10.s_120694650	chr10	120694650	1.64922e-12	0.0346869
PH	Epistasis	chr10.s_134683446	chr10	134683446	3.33975e-08	0.0213796
PH	Epistasis	chr10.s_137192509	chr10	137192509	7.0929e-06	0.0142235
EW	Additive	chr1.s_7451080	chr1	7451080	0.350687	0.000619201
EW	Maternal	chr1.s_8092876	chr1	8092876	1.69997e-10	0.0282833
EW	Dominance	chr1.s_8092876	chr1	8092876	5.83733e-10	0.0268026
EW	Epistasis	chr1.s_14343848	chr1	14343848	0.0856314	0.00215889
EW	Epistasis	chr1.s_17957969	chr1	17957969	0.000642641	0.00822513
EW	Epistasis	chr1.s_21242572	chr1	21242572	1.71952e-08	0.0222379
EW	Epistasis	chr1.s_27902930	chr1	27902930	0.000239008	0.00950958
EW	Epistasis	chr1.s_28923530	chr1	28923530	0.479194	0.000355458
EW	Epistasis	chr1.s_62441999	chr1	62441999	4.72077e-11	0.0301674
EW	Epistasis	chr1.s_79118523	chr1	79118523	1.33516e-06	0.0164053
EW	Epistasis	chr1.s_92669051	chr1	92669051	3.84316e-05	0.011923
EW	Epistasis	chr1.s_112239327	chr1	112239327	0.304937	0.000749278
EW	Epistasis	chr1.s_168087168	chr1	168087168	4.98416e-15	0.0424642
EW	Epistasis	chr1.s_216124097	chr1	216124097	0.223642	0.0010471
EW	Epistasis	chr1.s_218720444	chr1	218720444	0.000875647	0.00780646
EW	Epistasis	chr1.s_250811604	chr1	250811604	0.000179499	0.00989024
EW	Epistasis	chr1.s_279638806	chr1	279638806	0.00107167	0.00755282
EW	Maternal	chr1.s_300638983	chr1	300638983	0.000937412	0.00767163
EW	Epistasis	chr2.s_5017571	chr2	5017571	0.000563655	0.00838354
EW	Epistasis	chr2.s_12804251	chr2	12804251	8.16717e-07	0.0170708
EW	Epistasis	chr2.s_65147538	chr2	65147538	0.601618	0.000193046
EW	Epistasis	chr2.s_118873321	chr2	118873321	0.255467	0.000916693
EW	Epistasis	chr2.s_221341066	chr2	221341066	0.572029	0.000226147
EW	Epistasis	chr2.s_236297094	chr2	236297094	0.00251352	0.00657821
EW	Epistasis	chr3.s_3623995	chr3	3623995	1.14035e-06	0.0166275
EW	Epistasis	chr3.s_53532792	chr3	53532792	9.2655e-07	0.0169062
EW	Epistasis	chr3.s_58092135	chr3	58092135	0.000127353	0.0103512
EW	Epistasis	chr3.s_162327085	chr3	162327085	3.09262e-26	0.0765288
EW	Epistasis	chr3.s_177211759	chr3	177211759	8.94702e-17	0.0478658
EW	Epistasis	chr3.s_228178088	chr3	228178088	4.10683e-07	0.0179848
EW	Epistasis	chr4.s_1282257	chr4	1282257	1.02666e-05	0.0136711
EW	Epistasis	chr4.s_37550812	chr4	37550812	5.7193e-09	0.0237319
EW	Epistasis	chr4.s_80003104	chr4	80003104	0.000472892	0.00861093
EW	Epistasis	chr4.s_109381622	chr4	109381622	0.027007	0.003468
EW	Epistasis	chr4.s_186109011	chr4	186109011	6.73326e-05	0.0111867
EW	Epistasis	chr5.s_2182238	chr5	2182238	1.79104e-19	0.0560749
EW	Maternal	chr5.s_3507096	chr5	3507096	2.35209e-10	0.0278495
EW	Dominance	chr5.s_4689953	chr5	4689953	3.14259e-15	0.0432335
EW	Epistasis	chr5.s_11984012	chr5	11984012	2.67885e-05	0.0124029
EW	Epistasis	chr5.s_147297665	chr5	147297665	0.00513257	0.00555839
EW	Epistasis	chr5.s_159338281	chr5	159338281	0.361194	0.000590585
EW	Epistasis	chr5.s_188695368	chr5	188695368	5.53229e-05	0.0114388
EW	Dominance	chr5.s_195710741	chr5	195710741	0.145919	0.00149528
EW	Maternal	chr5.s_196887190	chr5	196887190	0.940064	3.97713e-06
EW	Epistasis	chr5.s_204066032	chr5	204066032	0.0142714	0.00438502
EW	Epistasis	chr5.s_206981315	chr5	206981315	7.69696e-07	0.0171398
EW	Epistasis	chr6.s_5636431	chr6	5636431	5.93989e-06	0.0144088
EW	Epistasis	chr6.s_33789461	chr6	33789461	0.698204	0.000107127
EW	Epistasis	chr6.s_82943347	chr6	82943347	0.738262	7.90696e-05
EW	Epistasis	chr6.s_95677155	chr6	95677155	3.03702e-08	0.021494
EW	Epistasis	chr6.s_123042857	chr6	123042857	0.00844472	0.00489915
EW	Epistasis	chr7.s_7419837	chr7	7419837	1.93326e-05	0.0128854
EW	Epistasis	chr7.s_44589285	chr7	44589285	4.35882e-05	0.0117905
EW	Epistasis	chr7.s_45444376	chr7	45444376	0.000197191	0.00975709
EW	Epistasis	chr7.s_52109978	chr7	52109978	0.000154128	0.0100851
EW	Epistasis	chr7.s_58075141	chr7	58075141	0.000230623	0.0096387
EW	Epistasis	chr7.s_65444167	chr7	65444167	0.00024143	0.00954676
EW	Epistasis	chr7.s_123601222	chr7	123601222	9.57816e-08	0.0199556
EW	Epistasis	chr7.s_134177653	chr7	134177653	6.40705e-11	0.0297634
EW	Epistasis	chr8.s_18260617	chr8	18260617	0.0189901	0.0038957
EW	Epistasis	chr8.s_125480144	chr8	125480144	5.13385e-08	0.0208291
EW	Epistasis	chr8.s_136063127	chr8	136063127	4.2826e-06	0.0148591
EW	Epistasis	chr8.s_154538793	chr8	154538793	0.00464681	0.00565623
EW	Epistasis	chr8.s_168508763	chr8	168508763	6.17206e-08	0.020536
EW	Epistasis	chr8.s_172907460	chr8	172907460	3.12362e-09	0.0245982
EW	Epistasis	chr9.s_322874	chr9	322874	0.229398	0.00102275
EW	Epistasis	chr9.s_1944412	chr9	1944412	4.40176e-17	0.0487653
EW	Epistasis	chr9.s_37245749	chr9	37245749	0.0184123	0.00392653
EW	Epistasis	chr9.s_43339851	chr9	43339851	0.199941	0.00116424
EW	Epistasis	chr9.s_108038507	chr9	108038507	0.000196492	0.00975807
EW	Epistasis	chr9.s_127462302	chr9	127462302	1.80131e-05	0.0129305
EW	Epistasis	chr9.s_136805289	chr9	136805289	0.673313	0.000125755
EW	Epistasis	chr10.s_2628787	chr10	2628787	0.533765	0.000274486
EW	Epistasis	chr10.s_107828342	chr10	107828342	0.00294231	0.00625385
EW	Epistasis	chr10.s_118195413	chr10	118195413	0.620873	0.000173184
EW	Epistasis	chr10.s_120800545	chr10	120800545	0.0191302	0.00387891
EW	Epistasis	chr10.s_134673680	chr10	134673680	1.47692e-07	0.0193732
EW	Epistasis	chr10.s_141188544	chr10	141188544	0.222404	0.00105213
